# Supplementary material for: ﻿Three new species of Quadrastichus Girault (Hymenoptera, Eulophidae) from China with a key to Chinese species
Source: Zookeys. 2023 Dec 20;1187:169–88. doi: 10.3897/zookeys.1187.111723 (PMC10755890; doi:10.3897/zookeys.1187.111723)
Supplement: XML Treatment for Quadrastichus longiseta [file zookeys.1187.111723-treatment1.xml]

<!DOCTYPE tp:taxon-treatment
  PUBLIC "-//TaxonX//DTD Taxonomic Treatment Publishing DTD v0 20100105//EN" "tax-treatment-NSO.dtd">
<tp:taxon-treatment xmlns:tp="http://www.plazi.org/taxpub"><tp:treatment-meta><kwd-group><label>Taxon classification</label><kwd>
                <named-content content-type="kingdom">Animalia</named-content>
              </kwd><kwd>
                <named-content content-type="order">Hymenoptera</named-content>
              </kwd><kwd>
                <named-content content-type="family">Eulophidae</named-content>
              </kwd></kwd-group><mixed-citation publication-type="journal"><person-group><name><surname>Li</surname><given-names>Wen-Jian</given-names></name><name><surname>Li</surname><given-names>Cheng-De</given-names></name></person-group><article-title>﻿Three new species of <italic><tp:taxon-name><tp:taxon-name-part taxon-name-part-type="genus" reg="Quadrastichus">Quadrastichus</tp:taxon-name-part></tp:taxon-name></italic> Girault (<tp:taxon-name><tp:taxon-name-part taxon-name-part-type="order">Hymenoptera</tp:taxon-name-part></tp:taxon-name>, <tp:taxon-name><tp:taxon-name-part taxon-name-part-type="family">Eulophidae</tp:taxon-name-part></tp:taxon-name>) from China with a key to Chinese species</article-title><source>Zookeys</source><day>20</day><month>12</month><year>2023</year><volume>1187</volume><fpage>169</fpage><lpage>188</lpage><pub-id pub-id-type="doi">10.3897/zookeys.1187.111723</pub-id></mixed-citation></tp:treatment-meta><tp:nomenclature><label>﻿</label><tp:taxon-name>
              <object-id xmlns:xlink="http://www.w3.org/1999/xlink" content-type="arpha" xlink:type="simple">C4628792-2FDD-54FB-ACBB-7F45F7BCBEA6</object-id>
              <tp:taxon-name-part taxon-name-part-type="genus" reg="Quadrastichus">Quadrastichus</tp:taxon-name-part>
              <tp:taxon-name-part taxon-name-part-type="species" reg="longiseta">longiseta</tp:taxon-name-part>
              <object-id xmlns:xlink="http://www.w3.org/1999/xlink" content-type="zoobank" xlink:type="simple">https://zoobank.org/FCF285E8-A935-451D-8E2E-B9AB984E6E87</object-id>
            </tp:taxon-name><tp:taxon-status xmlns:xlink="http://www.w3.org/1999/xlink" xlink:type="simple">sp. nov.</tp:taxon-status><xref ref-type="fig" rid="F1">Figs 1–6</xref><xref ref-type="fig" rid="F2">, 7, 8</xref><xref ref-type="fig" rid="F3">, 9–10</xref></tp:nomenclature><tp:treatment-sec sec-type="type material" id="SECID0EKQAE"><title>Type material.</title><p><bold><italic>Holotype</italic></bold>, female [on card], China, Jiangxi Province, Yichun City, Mt. Guan Shan, 25.VIII.2018, Xiang-Xiang Jin, Wang-Ming Li, by sweeping (deposited in <abbrev xmlns:xlink="http://www.w3.org/1999/xlink" content-type="institution" xlink:title="Yancheng Teachers University" id="ABBRID0EVQAE" xlink:type="simple">YCTU</abbrev>). <bold><italic>Paratypes</italic></bold>: 3 females, 1 male. [1 female, 1 male on slides], same data as holotype; [1 female on slide, 1 female on card], same locality as holotype, but collected 24.VIII.2018. All paratypes are deposited in <abbrev xmlns:xlink="http://www.w3.org/1999/xlink" content-type="institution" xlink:title="Northeast Forestry University" id="ABBRID0E4QAE" xlink:type="simple">NEFU</abbrev>.</p></tp:treatment-sec><tp:treatment-sec sec-type="diagnosis" id="SECID0ECRAE"><title>Diagnosis.</title><p><bold>Female.</bold> Body mainly dark brown with weak metallic reflections. Antenna with scape just reaching, not extending above vertex, 4.3–4.6× as long as broad; pedicel longer than <abbrev xmlns:xlink="http://www.w3.org/1999/xlink" xlink:title="flagellomeres 1" id="ABBRID0EKRAE" xlink:type="simple">F1</abbrev>; funicle slender and thickening at base of each each funicular segment, <abbrev xmlns:xlink="http://www.w3.org/1999/xlink" xlink:title="flagellomeres 1" id="ABBRID0EORAE" xlink:type="simple">F1</abbrev> shortest, <abbrev xmlns:xlink="http://www.w3.org/1999/xlink" xlink:title="flagellomeres 2" id="ABBRID0ESRAE" xlink:type="simple">F2</abbrev> shorter than or as long as <abbrev xmlns:xlink="http://www.w3.org/1999/xlink" xlink:title="flagellomeres 3" id="ABBRID0EWRAE" xlink:type="simple">F3</abbrev>, clava distinctly longer than <abbrev xmlns:xlink="http://www.w3.org/1999/xlink" xlink:title="flagellomeres 2" id="ABBRID0E1RAE" xlink:type="simple">F2</abbrev> and <abbrev xmlns:xlink="http://www.w3.org/1999/xlink" xlink:title="flagellomeres 3" id="ABBRID0E5RAE" xlink:type="simple">F3</abbrev> combined, 6.0–7.0× as long as broad, terminal spine as long as C3, flagellum with numerous curved long setae on each segment. <bold>Male.</bold> Body black with bluish metallic reflection. Antenna with plaque 0.5× the length of scape, flagellum with numerous whorls of long setae at base of each segment, especially on funicular segments.</p><p>Following <xref ref-type="bibr" rid="B12">Graham (1991)</xref>, <italic><tp:taxon-name><tp:taxon-name-part taxon-name-part-type="genus" reg="Quadrastichus">Q.</tp:taxon-name-part><tp:taxon-name-part taxon-name-part-type="species" reg="longiseta">longiseta</tp:taxon-name-part></tp:taxon-name></italic> should belong in the <italic><tp:taxon-name><tp:taxon-name-part taxon-name-part-type="genus" reg="Quadrastichus"/><tp:taxon-name-part taxon-name-part-type="species" reg="anysis">anysis</tp:taxon-name-part></tp:taxon-name></italic>-group as follows: body black with yellow markings; frons with median area but without median carina; malar sulcus curved. This species is similar to <italic><tp:taxon-name><tp:taxon-name-part taxon-name-part-type="genus" reg="Quadrastichus">Q.</tp:taxon-name-part><tp:taxon-name-part taxon-name-part-type="species" reg="anysis">anysis</tp:taxon-name-part></tp:taxon-name></italic> (Walker), but can be separated from this species by the following combination of characters: pedicel longer than <abbrev xmlns:xlink="http://www.w3.org/1999/xlink" xlink:title="flagellomeres 1" id="ABBRID0EKTAE" xlink:type="simple">F1</abbrev> (vs as long as); <abbrev xmlns:xlink="http://www.w3.org/1999/xlink" xlink:title="flagellomeres 1" id="ABBRID0EOTAE" xlink:type="simple">F1</abbrev> shortest, <abbrev xmlns:xlink="http://www.w3.org/1999/xlink" xlink:title="flagellomeres 2" id="ABBRID0ESTAE" xlink:type="simple">F2</abbrev> shorter than or as long as <abbrev xmlns:xlink="http://www.w3.org/1999/xlink" xlink:title="flagellomeres 3" id="ABBRID0EWTAE" xlink:type="simple">F3</abbrev> (vs <abbrev xmlns:xlink="http://www.w3.org/1999/xlink" xlink:title="flagellomeres 1" id="ABBRID0E1TAE" xlink:type="simple">F1</abbrev>–<abbrev xmlns:xlink="http://www.w3.org/1999/xlink" xlink:title="flagellomeres 3" id="ABBRID0E5TAE" xlink:type="simple">F3</abbrev> subequal in length); clava distinctly longer than <abbrev xmlns:xlink="http://www.w3.org/1999/xlink" xlink:title="flagellomeres 2" id="ABBRID0ECUAE" xlink:type="simple">F2</abbrev> and <abbrev xmlns:xlink="http://www.w3.org/1999/xlink" xlink:title="flagellomeres 3" id="ABBRID0EGUAE" xlink:type="simple">F3</abbrev> combined, 6.0–7.0× as long as broad (vs clava as long as <abbrev xmlns:xlink="http://www.w3.org/1999/xlink" xlink:title="flagellomeres 2" id="ABBRID0EKUAE" xlink:type="simple">F2</abbrev>+<abbrev xmlns:xlink="http://www.w3.org/1999/xlink" xlink:title="flagellomeres 3" id="ABBRID0EOUAE" xlink:type="simple">F3</abbrev>, 3.2–3.9× as long as broad).</p></tp:treatment-sec><tp:treatment-sec sec-type="description" id="SECID0ESUAE"><title>Description.</title><p><bold>Female. <italic>Body</italic></bold> (Figs <xref ref-type="fig" rid="F3">9</xref>, <xref ref-type="fig" rid="F3">10</xref>) length 0.9–1.1 mm (1.1 mm). Head dark brown, eyes reddish-white, ocelli white. Antenna with scape yellowish-white; pedicel and flagellum yellowish-brown. Mesosoma dark brown, legs with pro- and metacoxae mainly brown, mesocoxae yellowish with base brown, trochanters, femora, tibiae and basal three tarsomeres yellowish, 4<sup>th</sup> tarsomere yellowish-brown. Wings hyaline, venation brownish. Gaster dark brown, with 1–3 yellow bands dorsally.</p><p><bold><italic>Head</italic></bold> (Fig. <xref ref-type="fig" rid="F1">1</xref>) in dorsal view, slightly broader than mesosoma, 2.2× as broad as long. Vertex and face with numerous erect setae, the longest seta as long as <abbrev xmlns:xlink="http://www.w3.org/1999/xlink" xlink:title="largest diameter of a lateral ocellus" id="ABBRID0ERVAE" xlink:type="simple">OD</abbrev>. Face depressed; frons with a fine median line; <abbrev xmlns:xlink="http://www.w3.org/1999/xlink" xlink:title="minimum distance between lateral ocelli" id="ABBRID0EVVAE" xlink:type="simple">POL</abbrev> 1.5–1.6× (1.5×) <abbrev xmlns:xlink="http://www.w3.org/1999/xlink" xlink:title="minimum distance between lateral ocellus and eye margin" id="ABBRID0EZVAE" xlink:type="simple">OOL</abbrev>, <abbrev xmlns:xlink="http://www.w3.org/1999/xlink" xlink:title="minimum distance between lateral ocellus and eye margin" id="ABBRID0E4VAE" xlink:type="simple">OOL</abbrev> 2× <abbrev xmlns:xlink="http://www.w3.org/1999/xlink" xlink:title="largest diameter of a lateral ocellus" id="ABBRID0EBWAE" xlink:type="simple">OD</abbrev>. Malar sulcus distinctly curved; malar space 0.6× as long as an eye; mouth opening 1.3–1.4× (1.3×) as wide as malar space. Anterior margin of clypeus weakly bidentate, mandibles tridentate. <bold><italic>Antenna</italic></bold> (Fig. <xref ref-type="fig" rid="F1">2</xref>) with lower edge of antennal toruli situated above lever of lower margin of eyes, scape as long as an eye, just reaching but not extending above vertex, 4.3–4.6× (4.5×) as long as broad; pedicel longer than <abbrev xmlns:xlink="http://www.w3.org/1999/xlink" xlink:title="flagellomeres 1" id="ABBRID0EMWAE" xlink:type="simple">F1</abbrev>, 2.3× as long as broad; 1 discoid anellus; funicle slender and thickening at base, <abbrev xmlns:xlink="http://www.w3.org/1999/xlink" xlink:title="flagellomeres 1" id="ABBRID0EQWAE" xlink:type="simple">F1</abbrev> shortest, <abbrev xmlns:xlink="http://www.w3.org/1999/xlink" xlink:title="flagellomeres 2" id="ABBRID0EUWAE" xlink:type="simple">F2</abbrev> shorter than or as long as <abbrev xmlns:xlink="http://www.w3.org/1999/xlink" xlink:title="flagellomeres 3" id="ABBRID0EYWAE" xlink:type="simple">F3</abbrev>, <abbrev xmlns:xlink="http://www.w3.org/1999/xlink" xlink:title="flagellomeres 1" id="ABBRID0E3WAE" xlink:type="simple">F1</abbrev>–<abbrev xmlns:xlink="http://www.w3.org/1999/xlink" xlink:title="flagellomeres 3" id="ABBRID0EAXAE" xlink:type="simple">F3</abbrev>: 1.8–2.0× (2.0×), 2.3–2.6× (2.5×) and 2.3–2.8× (2.5×) as long as broad respectively; clava distinctly longer than <abbrev xmlns:xlink="http://www.w3.org/1999/xlink" xlink:title="flagellomeres 2" id="ABBRID0EEXAE" xlink:type="simple">F2</abbrev> and <abbrev xmlns:xlink="http://www.w3.org/1999/xlink" xlink:title="flagellomeres 3" id="ABBRID0EIXAE" xlink:type="simple">F3</abbrev> combined, as broad as <abbrev xmlns:xlink="http://www.w3.org/1999/xlink" xlink:title="flagellomeres 3" id="ABBRID0EMXAE" xlink:type="simple">F3</abbrev>, 6.0–7.0× (6.7×) as long as broad, terminal spine as long as C3, flagellomeres with numerous curved long setae, sensilla few.</p><p><bold><italic>Mesosoma</italic></bold> (Figs <xref ref-type="fig" rid="F1">3</xref>, <xref ref-type="fig" rid="F3">9</xref>) 1.4–1.5× (1.4×) as long as broad. Pronotum subconical, arched, reticulation fine. Mid lobe of mesoscutum 1.2–1.3× (1.2×) as broad as long, without median line, with 1 adnotaular seta on each side situated in posterior half, reticulation dense and narrow. Scutellum 1.3× as broad as long; anterior pair of setae attached slightly behind the middle, submedian and sublateral grooves distinct, distance between submedian grooves 1.8–2.0× as broad as distance between submedian grooves and sublateral grooves, reticulation dense. Dorsellum about 2.0× as broad as long. Propodeum medially distinctly longer than dorsellum, reticulation extremely fine; median carina weak, only present in posterior half, without paraspiracular carinae; spiracles round, separated from metanotum by less than their own diameter; callus with 2 or 3 setae. <bold><italic>Fore wing</italic></bold> (Fig. <xref ref-type="fig" rid="F1">4</xref>) 2.2–2.3× (2.3×) as long as broad, costal cell narrow, shorter than <abbrev xmlns:xlink="http://www.w3.org/1999/xlink" xlink:title="marginal vein" id="ABBRID0EGYAE" xlink:type="simple">MV</abbrev>; <abbrev xmlns:xlink="http://www.w3.org/1999/xlink" xlink:title="marginal vein" id="ABBRID0EKYAE" xlink:type="simple">MV</abbrev> 3.3–4.0× (3.8×) <abbrev xmlns:xlink="http://www.w3.org/1999/xlink" xlink:title="stigmal vein" id="ABBRID0EOYAE" xlink:type="simple">STV</abbrev>; <abbrev xmlns:xlink="http://www.w3.org/1999/xlink" xlink:title="submarginal vein" id="ABBRID0ESYAE" xlink:type="simple">SMV</abbrev> with 1 dorsal seta; speculum absent; the longest marginal seta slightly longer than <abbrev xmlns:xlink="http://www.w3.org/1999/xlink" xlink:title="stigmal vein" id="ABBRID0EWYAE" xlink:type="simple">STV</abbrev>. <bold><italic>Hind</italic></bold> (Fig. <xref ref-type="fig" rid="F1">4</xref>) wing pointed, 9.4× as long as broad. <bold><italic>Legs</italic></bold> (Fig. <xref ref-type="fig" rid="F1">5</xref>) slender, with meso- and metabasitarsus as long as the corresponding second tarsomere, metafemora 5.1× as long as broad.</p><fig id="F1" position="float" orientation="portrait"><object-id xmlns:xlink="http://www.w3.org/1999/xlink" content-type="doi" xlink:type="simple">10.3897/zookeys.1187.111723.figures1-6</object-id><object-id xmlns:xlink="http://www.w3.org/1999/xlink" content-type="arpha" xlink:type="simple">653918FE-F255-5153-A45C-2D91F270511E</object-id><label>Figures 1–6.</label><caption><p><italic><tp:taxon-name><tp:taxon-name-part taxon-name-part-type="genus" reg="Quadrastichus">Quadrastichus</tp:taxon-name-part><tp:taxon-name-part taxon-name-part-type="species" reg="longiseta">longiseta</tp:taxon-name-part></tp:taxon-name></italic> sp. nov., paratype, female <bold>1</bold> head, frontal view <bold>2</bold> antenna, lateral view <bold>3</bold> mesosoma, dorsal view <bold>4</bold> fore and hind wings, dorsal view <bold>5</bold> legs, lateral view, from left to right: fore, mid, and hind legs <bold>6</bold> metasoma, ventral view. Scale bars: 100 μm.</p></caption><graphic xmlns:xlink="http://www.w3.org/1999/xlink" xlink:href="zookeys-1187-169_article-111723__-g001.jpg" position="float" orientation="portrait" xlink:type="simple" id="oo_955709.jpg"><uri content-type="original_file" xlink:type="simple">https://binary.pensoft.net/fig/955709</uri></graphic></fig><fig id="F2" position="float" orientation="portrait"><object-id xmlns:xlink="http://www.w3.org/1999/xlink" content-type="doi" xlink:type="simple">10.3897/zookeys.1187.111723.figures7-8</object-id><object-id xmlns:xlink="http://www.w3.org/1999/xlink" content-type="arpha" xlink:type="simple">A718B1EC-FCF6-5D4C-B996-13EA4AD632E1</object-id><label>Figures 7, 8.</label><caption><p><italic><tp:taxon-name><tp:taxon-name-part taxon-name-part-type="genus" reg="Quadrastichus">Quadrastichus</tp:taxon-name-part><tp:taxon-name-part taxon-name-part-type="species" reg="longiseta">longiseta</tp:taxon-name-part></tp:taxon-name></italic> sp. nov., paratype, male <bold>7</bold> antenna, lateral view <bold>8</bold> fore and hind wings, dorsal view. Scale bars: 100 μm.</p></caption><graphic xmlns:xlink="http://www.w3.org/1999/xlink" xlink:href="zookeys-1187-169_article-111723__-g002.jpg" position="float" orientation="portrait" xlink:type="simple" id="oo_955710.jpg"><uri content-type="original_file" xlink:type="simple">https://binary.pensoft.net/fig/955710</uri></graphic></fig><fig id="F3" position="float" orientation="portrait"><object-id xmlns:xlink="http://www.w3.org/1999/xlink" content-type="doi" xlink:type="simple">10.3897/zookeys.1187.111723.figures9-10</object-id><object-id xmlns:xlink="http://www.w3.org/1999/xlink" content-type="arpha" xlink:type="simple">F63FFAE4-4486-593A-9A04-CA24C4926333</object-id><label>Figures 9, 10.</label><caption><p><italic><tp:taxon-name><tp:taxon-name-part taxon-name-part-type="genus" reg="Quadrastichus">Quadrastichus</tp:taxon-name-part><tp:taxon-name-part taxon-name-part-type="species" reg="longiseta">longiseta</tp:taxon-name-part></tp:taxon-name></italic> sp. nov., holotype, female <bold>9</bold> habitus, dorsal view <bold>10</bold> habitus, lateral view. Scale bars: 300 μm.</p></caption><graphic xmlns:xlink="http://www.w3.org/1999/xlink" xlink:href="zookeys-1187-169_article-111723__-g003.jpg" position="float" orientation="portrait" xlink:type="simple" id="oo_955711.jpg"><uri content-type="original_file" xlink:type="simple">https://binary.pensoft.net/fig/955711</uri></graphic></fig><p><bold><italic>Gastral petiole</italic></bold> (Fig. <xref ref-type="fig" rid="F1">6</xref>) present and transverse. <bold><italic>Gaster ovate</italic></bold> (Fig. <xref ref-type="fig" rid="F1">6</xref>), 1.5–1.8× (1.5×) as long as broad, slightly longer and broader than mesosoma, slightly shorter than head and mesosoma combined; each gastral tergite with long erect setae on dorsal surface; each cercus with 3 setae, the longest seta 2.3× as long as the second longest seta; ovipositor 0.7× as long as gaster, ovipositor sheaths extending slightly beyond the tip of gaster; tip of hypopygium situated slightly before middle of gaster.</p><p><bold>Male.</bold> Body length 0.9 mm. Mostly similar to female. <bold><italic>Antenna</italic></bold> (Fig. <xref ref-type="fig" rid="F2">7</xref>) with scape robust, shorter than an eye, 2.5× as long as broad; plaque 0.5× as long as scape; pedicel 1.7× as long as broad; <abbrev xmlns:xlink="http://www.w3.org/1999/xlink" xlink:title="flagellomeres 1" id="ABBRID0EK4AE" xlink:type="simple">F1</abbrev>–<abbrev xmlns:xlink="http://www.w3.org/1999/xlink" xlink:title="flagellomeres 4" id="ABBRID0EO4AE" xlink:type="simple">F4</abbrev>: 1.3×, 2.4×, 2.8× and 3.5× as long as broad respectively; each flagellomere with numerous whorls of long setae at base, especially on the funicle. <bold><italic>Fore wing</italic></bold> (Fig. <xref ref-type="fig" rid="F2">8</xref>) with <abbrev xmlns:xlink="http://www.w3.org/1999/xlink" xlink:title="marginal vein" id="ABBRID0EZ4AE" xlink:type="simple">MV</abbrev> 3.5× as long as <abbrev xmlns:xlink="http://www.w3.org/1999/xlink" xlink:title="stigmal vein" id="ABBRID0E44AE" xlink:type="simple">STV</abbrev>.</p></tp:treatment-sec><tp:treatment-sec sec-type="host" id="SECID0EB5AE"><title>Host.</title><p>Unknown.</p></tp:treatment-sec><tp:treatment-sec sec-type="distribution" id="SECID0EG5AE"><title>Distribution.</title><p>China (Jiangxi).</p></tp:treatment-sec><tp:treatment-sec sec-type="etymology" id="SECID0EL5AE"><title>Etymology.</title><p>The epithet <italic><tp:taxon-name><tp:taxon-name-part taxon-name-part-type="genus" reg="Quadrastichus"/><tp:taxon-name-part taxon-name-part-type="species" reg="longiseta">longiseta</tp:taxon-name-part></tp:taxon-name></italic> refers to the long setae on the antennae in both sexes.</p></tp:treatment-sec><ref-list><ref id="B12"><mixed-citation xmlns:xlink="http://www.w3.org/1999/xlink" xlink:type="simple"><person-group><name name-style="western"><surname>Graham</surname><given-names>MWR de V</given-names></name></person-group> (<year>1991</year>) <article-title>A reclassification of the European <tp:taxon-name><tp:taxon-name-part taxon-name-part-type="subfamily">Tetrastichinae</tp:taxon-name-part></tp:taxon-name> (<tp:taxon-name><tp:taxon-name-part taxon-name-part-type="order">Hymenoptera</tp:taxon-name-part></tp:taxon-name>: <tp:taxon-name><tp:taxon-name-part taxon-name-part-type="family">Eulophidae</tp:taxon-name-part></tp:taxon-name>): revision of the remaining genera.</article-title><source>Memoirs of the American Entomological Institute</source><volume>49</volume>: <fpage>1</fpage>–<lpage>322</lpage>.</mixed-citation></ref></ref-list></tp:taxon-treatment>
