# Supplementary material for: ﻿Three new species of Quadrastichus Girault (Hymenoptera, Eulophidae) from China with a key to Chinese species
Source: Zookeys. 2023 Dec 20;1187:169–88. doi: 10.3897/zookeys.1187.111723 (PMC10755890; doi:10.3897/zookeys.1187.111723)
Supplement: XML Treatment for Quadrastichus flavomaculatus [file zookeys.1187.111723-treatment2.xml]

<!DOCTYPE tp:taxon-treatment
  PUBLIC "-//TaxonX//DTD Taxonomic Treatment Publishing DTD v0 20100105//EN" "tax-treatment-NSO.dtd">
<tp:taxon-treatment xmlns:tp="http://www.plazi.org/taxpub"><tp:treatment-meta><kwd-group><label>Taxon classification</label><kwd>
                <named-content content-type="kingdom">Animalia</named-content>
              </kwd><kwd>
                <named-content content-type="order">Hymenoptera</named-content>
              </kwd><kwd>
                <named-content content-type="family">Eulophidae</named-content>
              </kwd></kwd-group><mixed-citation publication-type="journal"><person-group><name><surname>Li</surname><given-names>Wen-Jian</given-names></name><name><surname>Li</surname><given-names>Cheng-De</given-names></name></person-group><article-title>﻿Three new species of <italic><tp:taxon-name><tp:taxon-name-part taxon-name-part-type="genus" reg="Quadrastichus">Quadrastichus</tp:taxon-name-part></tp:taxon-name></italic> Girault (<tp:taxon-name><tp:taxon-name-part taxon-name-part-type="order">Hymenoptera</tp:taxon-name-part></tp:taxon-name>, <tp:taxon-name><tp:taxon-name-part taxon-name-part-type="family">Eulophidae</tp:taxon-name-part></tp:taxon-name>) from China with a key to Chinese species</article-title><source>Zookeys</source><day>20</day><month>12</month><year>2023</year><volume>1187</volume><fpage>169</fpage><lpage>188</lpage><pub-id pub-id-type="doi">10.3897/zookeys.1187.111723</pub-id></mixed-citation></tp:treatment-meta><tp:nomenclature><label>﻿</label><tp:taxon-name>
              <object-id xmlns:xlink="http://www.w3.org/1999/xlink" content-type="arpha" xlink:type="simple">0C74D52F-1DCF-5E01-9675-628626842907</object-id>
              <tp:taxon-name-part taxon-name-part-type="genus" reg="Quadrastichus">Quadrastichus</tp:taxon-name-part>
              <tp:taxon-name-part taxon-name-part-type="species" reg="flavomaculatus">flavomaculatus</tp:taxon-name-part>
              <object-id xmlns:xlink="http://www.w3.org/1999/xlink" content-type="zoobank" xlink:type="simple">https://zoobank.org/BF1B3961-2345-4471-AF35-ECBEADD41C43</object-id>
            </tp:taxon-name><tp:taxon-status xmlns:xlink="http://www.w3.org/1999/xlink" xlink:type="simple">sp. nov.</tp:taxon-status><xref ref-type="fig" rid="F4">Figs 11–16</xref><xref ref-type="fig" rid="F5">, 17–18</xref></tp:nomenclature><tp:treatment-sec sec-type="type material" id="SECID0ENAAG"><title>Type material.</title><p><bold><italic>Holotype</italic></bold>, female [on card], China, Shaanxi Province, Ankang City, 5.VIII.2015, Ye Chen, Chao Zhang, by sweeping (deposited in <abbrev xmlns:xlink="http://www.w3.org/1999/xlink" content-type="institution" xlink:title="Yancheng Teachers University" id="ABBRID0EYAAG" xlink:type="simple">YCTU</abbrev>). <bold><italic>Paratypes</italic></bold>: 4 females. [1 female on slide and 1 female on card], same data as holotype; [1 female on slide], China, Liaoning Province, Anshan City, 20.IX.2015, Hui Geng, Yan Gao, Xin-Yu Zhang, by sweeping; [1 female on slide], CHINA, Jilin Province, Mt. Changbai Shan, 6.VII.2012, Si-Zhu Liu, Jiang Liu, by sweeping. All paratypes are deposited in <abbrev xmlns:xlink="http://www.w3.org/1999/xlink" content-type="institution" xlink:title="Northeast Forestry University" id="ABBRID0EABAG" xlink:type="simple">NEFU</abbrev>.</p></tp:treatment-sec><tp:treatment-sec sec-type="diagnosis" id="SECID0EFBAG"><title>Diagnosis.</title><p><bold>Female.</bold> Gaster with a yellow spot at base dorsally (Figs <xref ref-type="fig" rid="F5">17</xref>, <xref ref-type="fig" rid="F5">18</xref>). Frons with a median line. Antenna slender with pedicel distinctly shorter than each funicle segment. Mid lobe of mesoscutum with median line distinct. Propodeum with median carina and paraspiracular carinae distinct. <bold>Male.</bold> Unknown.</p><p><italic><tp:taxon-name><tp:taxon-name-part taxon-name-part-type="genus" reg="Quadrastichus">Quadrastichus</tp:taxon-name-part><tp:taxon-name-part taxon-name-part-type="species" reg="flavomaculatus">flavomaculatus</tp:taxon-name-part></tp:taxon-name></italic> is similar to <italic><tp:taxon-name><tp:taxon-name-part taxon-name-part-type="genus" reg="Quadrastichus">Q.</tp:taxon-name-part><tp:taxon-name-part taxon-name-part-type="species" reg="anysis">anysis</tp:taxon-name-part></tp:taxon-name></italic> (Walker), but can be separated from this species by the following combination of characters: pedicel distinctly shorter than <abbrev xmlns:xlink="http://www.w3.org/1999/xlink" xlink:title="flagellomeres 1" id="ABBRID0EPCAG" xlink:type="simple">F1</abbrev> (vs as long as); each funicle segment more than 2.5× as long as broad (vs 2.0–2.2×); mid lobe of mesoscutum with a distinct median line (vs weak or absent); gaster 2.7–3.4× as long as broad (vs 1.2–1.8×).</p></tp:treatment-sec><tp:treatment-sec sec-type="description" id="SECID0ETCAG"><title>Description.</title><p><bold>Female. <italic>Body</italic></bold> (Figs <xref ref-type="fig" rid="F5">17</xref>, <xref ref-type="fig" rid="F5">18</xref>) length 1.4–1.8 mm (1.7 mm). Head dark brown, eyes reddish-white, ocelli white. Antenna with scape mainly yellow, dorsal part yellowish-brown, pedicel and flagellum yellowish-brown. Mesosoma dark brown; legs yellow except brown base of metacoxae. Wings hyaline, venation yellow. Metasoma brown with a yellow spot at base of gaster extending from first to third tergite (Fig. <xref ref-type="fig" rid="F5">18</xref>).</p><p><bold><italic>Head</italic></bold> (Fig. <xref ref-type="fig" rid="F4">11</xref>) in dorsal view as broad as mesosoma, 3.2–3.5× (3.2×) as broad as long. Vertex with short setae, the longest seta slightly shorter than <abbrev xmlns:xlink="http://www.w3.org/1999/xlink" xlink:title="largest diameter of a lateral ocellus" id="ABBRID0EUDAG" xlink:type="simple">OD</abbrev>. Face depressed; frons with a distinct median line; <abbrev xmlns:xlink="http://www.w3.org/1999/xlink" xlink:title="minimum distance between lateral ocelli" id="ABBRID0EYDAG" xlink:type="simple">POL</abbrev> 1.8–2.0× (2.0×) <abbrev xmlns:xlink="http://www.w3.org/1999/xlink" xlink:title="minimum distance between lateral ocellus and eye margin" id="ABBRID0E3DAG" xlink:type="simple">OOL</abbrev>, <abbrev xmlns:xlink="http://www.w3.org/1999/xlink" xlink:title="minimum distance between lateral ocellus and eye margin" id="ABBRID0EAEAG" xlink:type="simple">OOL</abbrev> 1.9–2.0× (1.9×) <abbrev xmlns:xlink="http://www.w3.org/1999/xlink" xlink:title="largest diameter of a lateral ocellus" id="ABBRID0EEEAG" xlink:type="simple">OD</abbrev>. Malar sulcus slightly curved; malar space 0.55× as long as an eye; mouth opening 1.3× as wide as malar space. Anterior margin of clypeus bidentate, mandibles tridentate. Lower edge of antennal toruli situated above level of ventral edge of eyes. <bold><italic>Antenna</italic></bold> (Fig. <xref ref-type="fig" rid="F4">12</xref>) with scape as long as an eye, reaching but not extending above vertex, 4.0–4.4× (4.2×) as long as broad; 2 anelli; pedicel distinctly shorter than each funicle segment, 2.0–2.2× (2.2×) as long as broad; funicle slender, <abbrev xmlns:xlink="http://www.w3.org/1999/xlink" xlink:title="flagellomeres 1" id="ABBRID0EPEAG" xlink:type="simple">F1</abbrev>–<abbrev xmlns:xlink="http://www.w3.org/1999/xlink" xlink:title="flagellomeres 3" id="ABBRID0ETEAG" xlink:type="simple">F3</abbrev> equal in length, <abbrev xmlns:xlink="http://www.w3.org/1999/xlink" xlink:title="flagellomeres 3" id="ABBRID0EXEAG" xlink:type="simple">F3</abbrev> slightly broader than <abbrev xmlns:xlink="http://www.w3.org/1999/xlink" xlink:title="flagellomeres 1" id="ABBRID0E2EAG" xlink:type="simple">F1</abbrev> and <abbrev xmlns:xlink="http://www.w3.org/1999/xlink" xlink:title="flagellomeres 2" id="ABBRID0E6EAG" xlink:type="simple">F2</abbrev>, <abbrev xmlns:xlink="http://www.w3.org/1999/xlink" xlink:title="flagellomeres 1" id="ABBRID0EDFAG" xlink:type="simple">F1</abbrev>–<abbrev xmlns:xlink="http://www.w3.org/1999/xlink" xlink:title="flagellomeres 3" id="ABBRID0EHFAG" xlink:type="simple">F3</abbrev>: 3.0–3.2× (3.2×), 2.8–3.2× (3.2×) and 2.6–2.8× (2.6×) as long as broad respectively; clava slightly shorter than or as long as <abbrev xmlns:xlink="http://www.w3.org/1999/xlink" xlink:title="flagellomeres 2" id="ABBRID0ELFAG" xlink:type="simple">F2</abbrev> and <abbrev xmlns:xlink="http://www.w3.org/1999/xlink" xlink:title="flagellomeres 3" id="ABBRID0EPFAG" xlink:type="simple">F3</abbrev> combined, 4.5–5.5× (5.0×) as long as broad, terminal spine shorter than C3, flagellum with numerous short setae.</p><fig id="F4" position="float" orientation="portrait"><object-id xmlns:xlink="http://www.w3.org/1999/xlink" content-type="doi" xlink:type="simple">10.3897/zookeys.1187.111723.figures11-16</object-id><object-id xmlns:xlink="http://www.w3.org/1999/xlink" content-type="arpha" xlink:type="simple">DB8A84A2-0A07-5775-AD44-830101B45169</object-id><label>Figures 11–16.</label><caption><p><italic><tp:taxon-name><tp:taxon-name-part taxon-name-part-type="genus" reg="Quadrastichus">Quadrastichus</tp:taxon-name-part><tp:taxon-name-part taxon-name-part-type="species" reg="flavomaculatus">flavomaculatus</tp:taxon-name-part></tp:taxon-name></italic> sp. nov., paratype, female <bold>11</bold> head, frontal view <bold>12</bold> antenna, lateral view <bold>13</bold> mesosoma, dorsal view <bold>14</bold> fore and hind wings, dorsal view <bold>15</bold> legs, lateral view, from left to right: fore, mid, and hind legs <bold>16</bold> metasoma, ventral view. Scale bars: 100 μm.</p></caption><graphic xmlns:xlink="http://www.w3.org/1999/xlink" xlink:href="zookeys-1187-169_article-111723__-g004.jpg" position="float" orientation="portrait" xlink:type="simple" id="oo_955712.jpg"><uri content-type="original_file" xlink:type="simple">https://binary.pensoft.net/fig/955712</uri></graphic></fig><p><bold><italic>Mesosoma</italic></bold> (Fig. <xref ref-type="fig" rid="F4">13</xref>) 1.3–1.5× (1.4×) as long as broad. Pronotum short, arched. Mid lobe of mesoscutum 1.2× as broad as long, median line distinct and complete, with 1 adnotaular seta on each side situated in posterior half, reticulation fine. Scutellum 1.4× as broad as long; anterior pair of setae situated a little behind middle; sublateral grooves distinct, submedian grooves narrow posteriorly, distance between submedian grooves 1.2–1.8× as broad as distance between submedian grooves and sublateral grooves, reticulation fine. Dorsellum about 2.6× as broad as long. Propodeum medially slightly longer than dorsellum, reticulation distinct and dense; median carina and paraspiracular carinae distinct; spiracles round, almost touching hind margin of metanotum; callus with 2 setae. <bold><italic>Fore wing</italic></bold> (Fig. <xref ref-type="fig" rid="F4">14</xref>) 2.1–2.2× (2.1×) as long as broad, costal cell narrow, shorter than <abbrev xmlns:xlink="http://www.w3.org/1999/xlink" xlink:title="marginal vein" id="ABBRID0EJHAG" xlink:type="simple">MV</abbrev>; <abbrev xmlns:xlink="http://www.w3.org/1999/xlink" xlink:title="marginal vein" id="ABBRID0ENHAG" xlink:type="simple">MV</abbrev> 3.0–3.2× (3.0×) <abbrev xmlns:xlink="http://www.w3.org/1999/xlink" xlink:title="stigmal vein" id="ABBRID0ERHAG" xlink:type="simple">STV</abbrev>; <abbrev xmlns:xlink="http://www.w3.org/1999/xlink" xlink:title="submarginal vein" id="ABBRID0EVHAG" xlink:type="simple">SMV</abbrev> with 1 dorsal seta; speculum present and small, not extending below <abbrev xmlns:xlink="http://www.w3.org/1999/xlink" xlink:title="marginal vein" id="ABBRID0EZHAG" xlink:type="simple">MV</abbrev>; marginal setae short. Hind wing (Fig. <xref ref-type="fig" rid="F4">14</xref>) 5.0× as long as broad. <bold><italic>Legs</italic></bold> (Fig. <xref ref-type="fig" rid="F4">15</xref>) with meso- and metabasitarsus as long as the corresponding second tarsomere, metafemora 4.3–4.6× (4.6×) as long as broad.</p><p><bold><italic>Gastral petiole</italic></bold> (Fig. <xref ref-type="fig" rid="F4">16</xref>) transverse. <bold><italic>Gaster</italic></bold> (Fig. <xref ref-type="fig" rid="F4">16</xref>) lanceolate, 2.5–3.5× (2.5×) as long as broad, distinctly longer than mesosoma, 1.2–1.4× (1.4×) the combined length of head and mesosoma; each tergite with long erect setae on dorsal side; each cercus with 3 setae, the longest seta about 2× as long as next longest seta; ovipositor 0.8× as long as length of gaster, ovipositor sheaths extending slightly beyond the tip of gaster; tip of hypopygium situated at anterior 1/3 of gaster.</p><p><bold>Male.</bold> Unknown.</p></tp:treatment-sec><tp:treatment-sec sec-type="host" id="SECID0EHJAG"><title>Host.</title><p>Unknown.</p></tp:treatment-sec><tp:treatment-sec sec-type="distribution" id="SECID0EMJAG"><title>Distribution.</title><p>China (Jilin, Liaoning, Shaanxi).</p></tp:treatment-sec><tp:treatment-sec sec-type="etymology" id="SECID0ERJAG"><title>Etymology.</title><p>The epithet <italic><tp:taxon-name><tp:taxon-name-part taxon-name-part-type="genus" reg="Quadrastichus"/><tp:taxon-name-part taxon-name-part-type="species" reg="flavomaculatus">flavomaculatus</tp:taxon-name-part></tp:taxon-name></italic> refers to the yellow spot at the base of the gaster.</p><fig id="F5" position="float" orientation="portrait"><object-id xmlns:xlink="http://www.w3.org/1999/xlink" content-type="doi" xlink:type="simple">10.3897/zookeys.1187.111723.figures17-18</object-id><object-id xmlns:xlink="http://www.w3.org/1999/xlink" content-type="arpha" xlink:type="simple">3453FA23-5FE2-5F85-8AD9-3BD7AAE4D3D3</object-id><label>Figures 17, 18.</label><caption><p><italic><tp:taxon-name><tp:taxon-name-part taxon-name-part-type="genus" reg="Quadrastichus">Quadrastichus</tp:taxon-name-part><tp:taxon-name-part taxon-name-part-type="species" reg="flavomaculatus">flavomaculatus</tp:taxon-name-part></tp:taxon-name></italic> sp. nov., holotype, female <bold>17</bold> habitus, lateral view <bold>18</bold> habitus, dorsallateral view. Scale bars: 500 μm.</p></caption><graphic xmlns:xlink="http://www.w3.org/1999/xlink" xlink:href="zookeys-1187-169_article-111723__-g005.jpg" position="float" orientation="portrait" xlink:type="simple" id="oo_955713.jpg"><uri content-type="original_file" xlink:type="simple">https://binary.pensoft.net/fig/955713</uri></graphic></fig></tp:treatment-sec></tp:taxon-treatment>
