# Supplementary material for: ﻿Three new species of Quadrastichus Girault (Hymenoptera, Eulophidae) from China with a key to Chinese species
Source: Zookeys. 2023 Dec 20;1187:169–88. doi: 10.3897/zookeys.1187.111723 (PMC10755890; doi:10.3897/zookeys.1187.111723)
Supplement: XML Treatment for Quadrastichus longiscapus [file zookeys.1187.111723-treatment3.xml]

<!DOCTYPE tp:taxon-treatment
  PUBLIC "-//TaxonX//DTD Taxonomic Treatment Publishing DTD v0 20100105//EN" "tax-treatment-NSO.dtd">
<tp:taxon-treatment xmlns:tp="http://www.plazi.org/taxpub"><tp:treatment-meta><kwd-group><label>Taxon classification</label><kwd>
                <named-content content-type="kingdom">Animalia</named-content>
              </kwd><kwd>
                <named-content content-type="order">Hymenoptera</named-content>
              </kwd><kwd>
                <named-content content-type="family">Eulophidae</named-content>
              </kwd></kwd-group><mixed-citation publication-type="journal"><person-group><name><surname>Li</surname><given-names>Wen-Jian</given-names></name><name><surname>Li</surname><given-names>Cheng-De</given-names></name></person-group><article-title>﻿Three new species of <italic><tp:taxon-name><tp:taxon-name-part taxon-name-part-type="genus" reg="Quadrastichus">Quadrastichus</tp:taxon-name-part></tp:taxon-name></italic> Girault (<tp:taxon-name><tp:taxon-name-part taxon-name-part-type="order">Hymenoptera</tp:taxon-name-part></tp:taxon-name>, <tp:taxon-name><tp:taxon-name-part taxon-name-part-type="family">Eulophidae</tp:taxon-name-part></tp:taxon-name>) from China with a key to Chinese species</article-title><source>Zookeys</source><day>20</day><month>12</month><year>2023</year><volume>1187</volume><fpage>169</fpage><lpage>188</lpage><pub-id pub-id-type="doi">10.3897/zookeys.1187.111723</pub-id></mixed-citation></tp:treatment-meta><tp:nomenclature><label>﻿</label><tp:taxon-name>
              <object-id xmlns:xlink="http://www.w3.org/1999/xlink" content-type="arpha" xlink:type="simple">524893D0-6A87-557D-B644-1A6E81F2134A</object-id>
              <tp:taxon-name-part taxon-name-part-type="genus" reg="Quadrastichus">Quadrastichus</tp:taxon-name-part>
              <tp:taxon-name-part taxon-name-part-type="species" reg="longiscapus">longiscapus</tp:taxon-name-part>
              <object-id xmlns:xlink="http://www.w3.org/1999/xlink" content-type="zoobank" xlink:type="simple">https://zoobank.org/93AEE74D-65F1-482B-BC20-C11E5DCDF70C</object-id>
            </tp:taxon-name><tp:taxon-status xmlns:xlink="http://www.w3.org/1999/xlink" xlink:type="simple">sp. nov.</tp:taxon-status><xref ref-type="fig" rid="F6">Figs 19–24</xref><xref ref-type="fig" rid="F7">, 25–26</xref></tp:nomenclature><tp:treatment-sec sec-type="type material" id="SECID0EOMAG"><title>Type material.</title><p><bold><italic>Holotype</italic></bold>, female [on card], China, Jiangxi Province, Yichun City, Mt. Guan Shan, 21.VIII.2018, Xiang-Xiang Jin, Wang-Ming Li, by sweeping (deposited in <abbrev xmlns:xlink="http://www.w3.org/1999/xlink" content-type="institution" xlink:title="Yancheng Teachers University" id="ABBRID0EZMAG" xlink:type="simple">YCTU</abbrev>). <bold><italic>Paratypes</italic></bold>: 7 females. [4 females on cards], same data as holotype, deposited in <abbrev xmlns:xlink="http://www.w3.org/1999/xlink" content-type="institution" xlink:title="Yancheng Teachers University" id="ABBRID0EBNAG" xlink:type="simple">YCTU</abbrev>. [2 females on slides, 1 female on card], same locality as holotype, but collected 24.VIII.2018, deposited in <abbrev xmlns:xlink="http://www.w3.org/1999/xlink" content-type="institution" xlink:title="Northeast Forestry University" id="ABBRID0EGNAG" xlink:type="simple">NEFU</abbrev>.</p></tp:treatment-sec><tp:treatment-sec sec-type="diagnosis" id="SECID0ELNAG"><title>Diagnosis.</title><p><bold>Female.</bold> Mid lobe of mesoscutum and scutellum without reticulation. Antenna with scape distinctly extending above vertex, 4.8–5.0× as long as broad; pedicel shorter than <abbrev xmlns:xlink="http://www.w3.org/1999/xlink" xlink:title="flagellomeres 1" id="ABBRID0ETNAG" xlink:type="simple">F1</abbrev>, 2.8–3.1× as long as broad; clava distinctly shorter than <abbrev xmlns:xlink="http://www.w3.org/1999/xlink" xlink:title="flagellomeres 2" id="ABBRID0EXNAG" xlink:type="simple">F2</abbrev> and <abbrev xmlns:xlink="http://www.w3.org/1999/xlink" xlink:title="flagellomeres 3" id="ABBRID0E2NAG" xlink:type="simple">F3</abbrev> combined, as broad as <abbrev xmlns:xlink="http://www.w3.org/1999/xlink" xlink:title="flagellomeres 3" id="ABBRID0E6NAG" xlink:type="simple">F3</abbrev>, 6.3–7.0× as long as broad, terminal spine as long as C3, flagellomeres with numerous curved long setae.</p><p><italic><tp:taxon-name><tp:taxon-name-part taxon-name-part-type="genus" reg="Quadrastichus">Quadrastichus</tp:taxon-name-part><tp:taxon-name-part taxon-name-part-type="species" reg="longiscapus">longiscapus</tp:taxon-name-part></tp:taxon-name></italic> is similar to <italic><tp:taxon-name><tp:taxon-name-part taxon-name-part-type="genus" reg="Quadrastichus">Q.</tp:taxon-name-part><tp:taxon-name-part taxon-name-part-type="species" reg="xanthosoma">xanthosoma</tp:taxon-name-part></tp:taxon-name></italic> (Graham), but can be separated from the latter by the following combination of characters: pedicel 2.8–3.1× as long as broad (vs 2.0×); <abbrev xmlns:xlink="http://www.w3.org/1999/xlink" xlink:title="flagellomeres 1" id="ABBRID0E2OAG" xlink:type="simple">F1</abbrev> about as long as <abbrev xmlns:xlink="http://www.w3.org/1999/xlink" xlink:title="flagellomeres 2" id="ABBRID0E6OAG" xlink:type="simple">F2</abbrev> and <abbrev xmlns:xlink="http://www.w3.org/1999/xlink" xlink:title="flagellomeres 3" id="ABBRID0EDPAG" xlink:type="simple">F3</abbrev>, 2.8–3.0× (vs <abbrev xmlns:xlink="http://www.w3.org/1999/xlink" xlink:title="flagellomeres 1" id="ABBRID0EHPAG" xlink:type="simple">F1</abbrev> longest, 3.0–4.0×); clava 6.3–7.0× as long as broad (vs 3.8–4.0×); body dark brown without yellow markings (vs extensively yellow with blackish markings).</p></tp:treatment-sec><tp:treatment-sec sec-type="description" id="SECID0ELPAG"><title>Description.</title><p><bold>Female. <italic>Body</italic></bold> (Figs <xref ref-type="fig" rid="F7">25</xref>, <xref ref-type="fig" rid="F7">26</xref>) length 1.7–1.8 mm (1.8 mm). Head with vertex dark brown, face yellow, eyes dark red, ocelli brown. Antenna with scape yellow; pedicel and flagellum brown. Mesosoma wholly dark brown or mainly dark brown with mesoscutum, posterior half of sidelobes of mesoscutum and axilla brownish, legs yellow. Wings hyaline, venation brownish. Metasoma dark brown.</p><p><bold><italic>Head</italic></bold> (Fig. <xref ref-type="fig" rid="F6">19</xref>) in dorsal view, slightly broader than mesosoma, 2.8× as broad as long. Vertex and face with numerous erect setae, the longest seta slightly longer than <abbrev xmlns:xlink="http://www.w3.org/1999/xlink" xlink:title="largest diameter of a lateral ocellus" id="ABBRID0EIQAG" xlink:type="simple">OD</abbrev>. Face depressed; frons without a median line; <abbrev xmlns:xlink="http://www.w3.org/1999/xlink" xlink:title="minimum distance between lateral ocelli" id="ABBRID0EMQAG" xlink:type="simple">POL</abbrev> 1.4–1.5× (1.4×) <abbrev xmlns:xlink="http://www.w3.org/1999/xlink" xlink:title="minimum distance between lateral ocellus and eye margin" id="ABBRID0EQQAG" xlink:type="simple">OOL</abbrev>, <abbrev xmlns:xlink="http://www.w3.org/1999/xlink" xlink:title="minimum distance between lateral ocellus and eye margin" id="ABBRID0EUQAG" xlink:type="simple">OOL</abbrev> 2× <abbrev xmlns:xlink="http://www.w3.org/1999/xlink" xlink:title="largest diameter of a lateral ocellus" id="ABBRID0EYQAG" xlink:type="simple">OD</abbrev>. Malar sulcus distinctly curved; malar space 0.5× as long as an eye; mouth opening 1.7–1.8× (1.8×) as wide as malar space. Anterior margin of clypeus weakly bidentate, mandibles tridentate. <bold><italic>Antenna</italic></bold> (Fig. <xref ref-type="fig" rid="F6">20</xref>) with lower edge of antennal toruli situated above the level of lower margin of eyes, scape as long as an eye, distinctly extending above vertex, 4.8–5.0× (5.0×) as long as broad; pedicel shorter than <abbrev xmlns:xlink="http://www.w3.org/1999/xlink" xlink:title="flagellomeres 1" id="ABBRID0EDRAG" xlink:type="simple">F1</abbrev>, 2.8–3.1× (3.0×) as long as broad; 1 discoid anellus; funicle slender and thickening at base, <abbrev xmlns:xlink="http://www.w3.org/1999/xlink" xlink:title="flagellomeres 1" id="ABBRID0EHRAG" xlink:type="simple">F1</abbrev> about as long as <abbrev xmlns:xlink="http://www.w3.org/1999/xlink" xlink:title="flagellomeres 2" id="ABBRID0ELRAG" xlink:type="simple">F2</abbrev> and <abbrev xmlns:xlink="http://www.w3.org/1999/xlink" xlink:title="flagellomeres 3" id="ABBRID0EPRAG" xlink:type="simple">F3</abbrev>, <abbrev xmlns:xlink="http://www.w3.org/1999/xlink" xlink:title="flagellomeres 1" id="ABBRID0ETRAG" xlink:type="simple">F1</abbrev>–<abbrev xmlns:xlink="http://www.w3.org/1999/xlink" xlink:title="flagellomeres 3" id="ABBRID0EXRAG" xlink:type="simple">F3</abbrev>: 2.8–3.0× (3.0×), 3.3–3.8× (3.8×) and 3.2–3.7× (3.7×) as long as broad respectively; clava distinctly shorter than <abbrev xmlns:xlink="http://www.w3.org/1999/xlink" xlink:title="flagellomeres 2" id="ABBRID0E2RAG" xlink:type="simple">F2</abbrev> and <abbrev xmlns:xlink="http://www.w3.org/1999/xlink" xlink:title="flagellomeres 3" id="ABBRID0E6RAG" xlink:type="simple">F3</abbrev> combined, as broad as <abbrev xmlns:xlink="http://www.w3.org/1999/xlink" xlink:title="flagellomeres 3" id="ABBRID0EDSAG" xlink:type="simple">F3</abbrev>, 6.3–7.0× (6.8×) as long as broad, terminal spine as long as C3, flagellomeres with numerous curved long setae, sensilla few.</p><p><bold><italic>Mesosoma</italic></bold> (Fig. <xref ref-type="fig" rid="F6">21</xref>) 1.4–1.6× (1.4×) as long as broad. Pronotum subconical, arched. Mid lobe of mesoscutum about as broad as long, without median line and reticulation, with 2–3 adnotaular setae on each side. Scutellum 1.3× as broad as long; anterior pair of setae slightly behind middle, submedian and sublateral grooves distinct, distance between submedian grooves 2.0× as broad as distance between submedian grooves and sublateral grooves, without reticulation. Dorsellum long and posterior margin curved down, medially as long as propodeum. Propodeum without reticulation; median carina present and complete, without paraspiracular carinae; spiracles round, separated from metanotum by less than their own diameter; callus with 2 or 3 setae. <bold><italic>Fore wing</italic></bold> (Fig. <xref ref-type="fig" rid="F6">22</xref>) 2.2–2.3× (2.3×) as long as broad, costal cell narrow, shorter than <abbrev xmlns:xlink="http://www.w3.org/1999/xlink" xlink:title="marginal vein" id="ABBRID0EZSAG" xlink:type="simple">MV</abbrev>; <abbrev xmlns:xlink="http://www.w3.org/1999/xlink" xlink:title="marginal vein" id="ABBRID0E4SAG" xlink:type="simple">MV</abbrev> 3.1–4.1× (3.4×) <abbrev xmlns:xlink="http://www.w3.org/1999/xlink" xlink:title="stigmal vein" id="ABBRID0EBTAG" xlink:type="simple">STV</abbrev>; <abbrev xmlns:xlink="http://www.w3.org/1999/xlink" xlink:title="submarginal vein" id="ABBRID0EFTAG" xlink:type="simple">SMV</abbrev> with 1 dorsal seta; speculum absent; the longest marginal seta shorter than <abbrev xmlns:xlink="http://www.w3.org/1999/xlink" xlink:title="stigmal vein" id="ABBRID0EJTAG" xlink:type="simple">STV</abbrev>. <bold><italic>Hind</italic></bold> (Fig. <xref ref-type="fig" rid="F6">22</xref>) wing pointed, 12–15× (14.5×) as long as broad. <bold><italic>Legs</italic></bold> (Fig. <xref ref-type="fig" rid="F6">23</xref>) slender, with metabasitarsus slightly shorter than the second tarsomere, metafemora 5.5× as long as broad.</p><fig id="F6" position="float" orientation="portrait"><object-id xmlns:xlink="http://www.w3.org/1999/xlink" content-type="doi" xlink:type="simple">10.3897/zookeys.1187.111723.figures19-24</object-id><object-id xmlns:xlink="http://www.w3.org/1999/xlink" content-type="arpha" xlink:type="simple">74C731B5-E2BF-5F9A-9FA5-5181CB97EBF9</object-id><label>Figures 19–24.</label><caption><p><italic><tp:taxon-name><tp:taxon-name-part taxon-name-part-type="genus" reg="Quadrastichus">Quadrastichus</tp:taxon-name-part><tp:taxon-name-part taxon-name-part-type="species" reg="longiscapus">longiscapus</tp:taxon-name-part></tp:taxon-name></italic> sp. nov., paratype, female <bold>19</bold> head, frontal view <bold>20</bold> antenna, lateral view <bold>21</bold> mesosoma, dorsal view <bold>22</bold> fore and hind wings, dorsal view <bold>23</bold> legs, lateral view, from left to right: fore, mid, and hind legs <bold>24</bold> metasoma, ventral view. Scale bars: 100 μm.</p></caption><graphic xmlns:xlink="http://www.w3.org/1999/xlink" xlink:href="zookeys-1187-169_article-111723__-g006.jpg" position="float" orientation="portrait" xlink:type="simple" id="oo_955714.jpg"><uri content-type="original_file" xlink:type="simple">https://binary.pensoft.net/fig/955714</uri></graphic></fig><fig id="F7" position="float" orientation="portrait"><object-id xmlns:xlink="http://www.w3.org/1999/xlink" content-type="doi" xlink:type="simple">10.3897/zookeys.1187.111723.figures25-26</object-id><object-id xmlns:xlink="http://www.w3.org/1999/xlink" content-type="arpha" xlink:type="simple">048346E0-4336-531E-BA92-3193D577855A</object-id><label>Figures 25, 26.</label><caption><p><italic><tp:taxon-name><tp:taxon-name-part taxon-name-part-type="genus" reg="Quadrastichus">Quadrastichus</tp:taxon-name-part><tp:taxon-name-part taxon-name-part-type="species" reg="longiscapus">longiscapus</tp:taxon-name-part></tp:taxon-name></italic> sp. nov., holotype, female <bold>25</bold> habitus, dorsal view <bold>26</bold> habitus, lateral view. Scale bars: 500 μm.</p></caption><graphic xmlns:xlink="http://www.w3.org/1999/xlink" xlink:href="zookeys-1187-169_article-111723__-g007.jpg" position="float" orientation="portrait" xlink:type="simple" id="oo_955715.jpg"><uri content-type="original_file" xlink:type="simple">https://binary.pensoft.net/fig/955715</uri></graphic></fig><p><bold><italic>Gastral petiole</italic></bold> (Fig. <xref ref-type="fig" rid="F6">24</xref>) transverse. Gaster lanceolate, 2.1–2.8× (2.3×) as long as broad, distinctly longer than mesosoma, 1.2× as long as head and mesosoma combined; each gastral tergite with numerous long setae on dorsal surface; each cercus with 3 setae, the longest seta 2.0× as long as the second longest seta; ovipositor 0.8× as long as gaster, ovipositor sheaths extending slightly beyond the tip of gaster; tip of hypopygium situated at anterior 1/3 of gaster.</p><p><bold>Male.</bold> Unknown.</p></tp:treatment-sec><tp:treatment-sec sec-type="host" id="SECID0ETWAG"><title>Host.</title><p>Unknown.</p></tp:treatment-sec><tp:treatment-sec sec-type="distribution" id="SECID0EYWAG"><title>Distribution.</title><p>China (Jiangxi).</p></tp:treatment-sec><tp:treatment-sec sec-type="etymology" id="SECID0E4WAG"><title>Etymology.</title><p>The epithetic <italic><tp:taxon-name><tp:taxon-name-part taxon-name-part-type="genus" reg="Quadrastichus"/><tp:taxon-name-part taxon-name-part-type="species" reg="longiscapus">longiscapus</tp:taxon-name-part></tp:taxon-name></italic> refers to the long scape of the antennae.</p></tp:treatment-sec></tp:taxon-treatment>
