# Supplementary material for: ﻿Three new species of Quadrastichus Girault (Hymenoptera, Eulophidae) from China with a key to Chinese species
Source: Zookeys. 2023 Dec 20;1187:169–88. doi: 10.3897/zookeys.1187.111723 (PMC10755890; doi:10.3897/zookeys.1187.111723)
Supplement: XML Treatment for Quadrastichus vacuna [file zookeys.1187.111723-treatment4.xml]

<!DOCTYPE tp:taxon-treatment
  PUBLIC "-//TaxonX//DTD Taxonomic Treatment Publishing DTD v0 20100105//EN" "tax-treatment-NSO.dtd">
<tp:taxon-treatment xmlns:tp="http://www.plazi.org/taxpub"><tp:treatment-meta><kwd-group><label>Taxon classification</label><kwd>
                <named-content content-type="kingdom">Animalia</named-content>
              </kwd><kwd>
                <named-content content-type="order">Hymenoptera</named-content>
              </kwd><kwd>
                <named-content content-type="family">Eulophidae</named-content>
              </kwd></kwd-group><mixed-citation publication-type="journal"><person-group><name><surname>Li</surname><given-names>Wen-Jian</given-names></name><name><surname>Li</surname><given-names>Cheng-De</given-names></name></person-group><article-title>﻿Three new species of <italic><tp:taxon-name><tp:taxon-name-part taxon-name-part-type="genus" reg="Quadrastichus">Quadrastichus</tp:taxon-name-part></tp:taxon-name></italic> Girault (<tp:taxon-name><tp:taxon-name-part taxon-name-part-type="order">Hymenoptera</tp:taxon-name-part></tp:taxon-name>, <tp:taxon-name><tp:taxon-name-part taxon-name-part-type="family">Eulophidae</tp:taxon-name-part></tp:taxon-name>) from China with a key to Chinese species</article-title><source>Zookeys</source><day>20</day><month>12</month><year>2023</year><volume>1187</volume><fpage>169</fpage><lpage>188</lpage><pub-id pub-id-type="doi">10.3897/zookeys.1187.111723</pub-id></mixed-citation></tp:treatment-meta><tp:nomenclature><label>﻿</label><tp:taxon-name>
              <object-id xmlns:xlink="http://www.w3.org/1999/xlink" content-type="arpha" xlink:type="simple">E4F7743E-1C37-5C3D-B377-F599FB5B3744</object-id>
              <tp:taxon-name-part taxon-name-part-type="genus" reg="Quadrastichus">Quadrastichus</tp:taxon-name-part>
              <tp:taxon-name-part taxon-name-part-type="species" reg="vacuna">vacuna</tp:taxon-name-part>
            </tp:taxon-name><tp:taxon-authority>(Walker, 1839)</tp:taxon-authority><xref ref-type="fig" rid="F8">Figs 27–32</xref><xref ref-type="fig" rid="F9">, 33 New record for China</xref><tp:nomenclature-citation-list><tp:nomenclature-citation><tp:taxon-name>
                  <tp:taxon-name-part taxon-name-part-type="genus" reg="Cirrospilus">Cirrospilus</tp:taxon-name-part>
                  <tp:taxon-name-part taxon-name-part-type="species" reg="vacuna">vacuna</tp:taxon-name-part>
                </tp:taxon-name><comment>Walker, 1839a: 305.</comment></tp:nomenclature-citation><tp:nomenclature-citation><tp:taxon-name>
                  <tp:taxon-name-part taxon-name-part-type="genus" reg="Cirrospilus">Cirrospilus</tp:taxon-name-part>
                  <tp:taxon-name-part taxon-name-part-type="species" reg="numeria">numeria</tp:taxon-name-part>
                </tp:taxon-name><comment>Walker, 1839a: 321. [Synonymised by <xref ref-type="bibr" rid="B10">Graham 1961b</xref>: 43]</comment></tp:nomenclature-citation><tp:nomenclature-citation><tp:taxon-name>
                  <tp:taxon-name-part taxon-name-part-type="genus" reg="Cirrospilus">Cirrospilus</tp:taxon-name-part>
                  <tp:taxon-name-part taxon-name-part-type="species" reg="quercens">quercens</tp:taxon-name-part>
                </tp:taxon-name><comment>Walker, 1839a: 307. [Synonymised by <xref ref-type="bibr" rid="B10">Graham 1961b</xref>: 43]</comment></tp:nomenclature-citation><tp:nomenclature-citation><tp:taxon-name>
                  <tp:taxon-name-part taxon-name-part-type="genus" reg="Cirrospilus"/>
                  <tp:taxon-name-part taxon-name-part-type="species" reg="alcithoe"/>
                </tp:taxon-name><comment><tp:taxon-name><tp:taxon-name-part taxon-name-part-type="genus" reg="Cirrospilus">Cirrospilus</tp:taxon-name-part><tp:taxon-name-part taxon-name-part-type="species" reg="alcithoe">alcithoë</tp:taxon-name-part></tp:taxon-name> Walker, 1839b: 416. [Synonymised by <xref ref-type="bibr" rid="B10">Graham 1961b</xref>: 43] </comment></tp:nomenclature-citation><tp:nomenclature-citation><tp:taxon-name>
                  <tp:taxon-name-part taxon-name-part-type="genus" reg="Cirrospilus">Cirrospilus</tp:taxon-name-part>
                  <tp:taxon-name-part taxon-name-part-type="species" reg="rhoesus">rhoesus</tp:taxon-name-part>
                </tp:taxon-name><comment>Walker, 1839b: 417. [Synonymised by <xref ref-type="bibr" rid="B10">Graham 1961b</xref>: 43]</comment></tp:nomenclature-citation><tp:nomenclature-citation><tp:taxon-name>
                  <tp:taxon-name-part taxon-name-part-type="genus" reg="Cirrospilus">Cirrospilus</tp:taxon-name-part>
                  <tp:taxon-name-part taxon-name-part-type="species" reg="sotades">sotades</tp:taxon-name-part>
                </tp:taxon-name><comment>Walker, 1839b: 417. [Synonymised by <xref ref-type="bibr" rid="B10">Graham 1961b</xref>: 43]</comment></tp:nomenclature-citation><tp:nomenclature-citation><tp:taxon-name>
                  <tp:taxon-name-part taxon-name-part-type="genus" reg="Cirrospilus">Cirrospilus</tp:taxon-name-part>
                  <tp:taxon-name-part taxon-name-part-type="species" reg="brunchus">brunchus</tp:taxon-name-part>
                </tp:taxon-name><comment>Walker, 1840: 236. [Synonymised by <xref ref-type="bibr" rid="B10">Graham 1961b</xref>: 43]</comment></tp:nomenclature-citation><tp:nomenclature-citation><tp:taxon-name>
                  <tp:taxon-name-part taxon-name-part-type="genus" reg="Tetrastichus">Tetrastichus</tp:taxon-name-part>
                  <tp:taxon-name-part taxon-name-part-type="species" reg="quercens">quercens</tp:taxon-name-part>
                </tp:taxon-name><comment>: <xref ref-type="bibr" rid="B31">Walker 1846</xref>: 76.</comment></tp:nomenclature-citation><tp:nomenclature-citation><tp:taxon-name>
                  <tp:taxon-name-part taxon-name-part-type="genus" reg="Tetrastichus">Tetrastichus</tp:taxon-name-part>
                  <tp:taxon-name-part taxon-name-part-type="species" reg="alcithoe">alcithoe</tp:taxon-name-part>
                </tp:taxon-name><comment>: <xref ref-type="bibr" rid="B31">Walker 1846</xref>: 78.</comment></tp:nomenclature-citation><tp:nomenclature-citation><tp:taxon-name>
                  <tp:taxon-name-part taxon-name-part-type="genus" reg="Tetrastichus">Tetrastichus</tp:taxon-name-part>
                  <tp:taxon-name-part taxon-name-part-type="species" reg="rhoesus">rhoesus</tp:taxon-name-part>
                </tp:taxon-name><comment>: <xref ref-type="bibr" rid="B31">Walker 1846</xref>: 78.</comment></tp:nomenclature-citation><tp:nomenclature-citation><tp:taxon-name>
                  <tp:taxon-name-part taxon-name-part-type="genus" reg="Tetrastichus">Tetrastichus</tp:taxon-name-part>
                  <tp:taxon-name-part taxon-name-part-type="species" reg="vacuna">vacuna</tp:taxon-name-part>
                </tp:taxon-name><comment>: <xref ref-type="bibr" rid="B32">Walker 1848</xref>: 149.</comment></tp:nomenclature-citation><tp:nomenclature-citation><tp:taxon-name>
                  <tp:taxon-name-part taxon-name-part-type="genus" reg="Tetrastichus">Tetrastichus</tp:taxon-name-part>
                  <tp:taxon-name-part taxon-name-part-type="species" reg="numeria">numeria</tp:taxon-name-part>
                </tp:taxon-name><comment>: <xref ref-type="bibr" rid="B32">Walker 1848</xref>: 150.</comment></tp:nomenclature-citation><tp:nomenclature-citation><tp:taxon-name>
                  <tp:taxon-name-part taxon-name-part-type="genus" reg="Tetrastichus">Tetrastichus</tp:taxon-name-part>
                  <tp:taxon-name-part taxon-name-part-type="species" reg="brunchus">brunchus</tp:taxon-name-part>
                </tp:taxon-name><comment>: <xref ref-type="bibr" rid="B32">Walker 1848</xref>: 151.</comment></tp:nomenclature-citation><tp:nomenclature-citation><tp:taxon-name>
                  <tp:taxon-name-part taxon-name-part-type="genus" reg="Tetrastichus">Tetrastichus</tp:taxon-name-part>
                  <tp:taxon-name-part taxon-name-part-type="species" reg="migrator">migrator</tp:taxon-name-part>
                </tp:taxon-name><comment>Fӧrster, 1861: 38. [Synonymised by <xref ref-type="bibr" rid="B10">Graham 1961b</xref>: 43]</comment></tp:nomenclature-citation><tp:nomenclature-citation><tp:taxon-name>
                  <tp:taxon-name-part taxon-name-part-type="genus" reg="Tetrastichus">Tetrastichus</tp:taxon-name-part>
                  <tp:taxon-name-part taxon-name-part-type="species" reg="penetrans">penetrans</tp:taxon-name-part>
                </tp:taxon-name><comment>Fӧrster, 1861: 38. [Synonymised by <xref ref-type="bibr" rid="B10">Graham 1961b</xref>: 43]</comment></tp:nomenclature-citation><tp:nomenclature-citation><tp:taxon-name>
                  <tp:taxon-name-part taxon-name-part-type="genus" reg="Tetrastichus">Tetrastichus</tp:taxon-name-part>
                  <tp:taxon-name-part taxon-name-part-type="species" reg="compressiventris">compressiventris</tp:taxon-name-part>
                </tp:taxon-name><comment>Thomson, 1878: 286. [Synonymised by <xref ref-type="bibr" rid="B10">Graham 1961b</xref>: 43]</comment></tp:nomenclature-citation><tp:nomenclature-citation><tp:taxon-name>
                  <tp:taxon-name-part taxon-name-part-type="genus" reg="Aprostocetus">Aprostocetus</tp:taxon-name-part>
                  <tp:taxon-name-part taxon-name-part-type="species" reg="vacuna">vacuna</tp:taxon-name-part>
                </tp:taxon-name><comment>: Graham 1961: 42.</comment></tp:nomenclature-citation><tp:nomenclature-citation><tp:taxon-name>
                  <tp:taxon-name-part taxon-name-part-type="genus" reg="Quadrastichus">Quadrastichus</tp:taxon-name-part>
                  <tp:taxon-name-part taxon-name-part-type="species" reg="vacuna">vacuna</tp:taxon-name-part>
                </tp:taxon-name><comment>: <xref ref-type="bibr" rid="B13">Graham and LaSalle 1991</xref>: 94.</comment></tp:nomenclature-citation><tp:nomenclature-citation><tp:taxon-name>
                  <tp:taxon-name-part taxon-name-part-type="genus" reg="Qudrastichus">Qudrastichus</tp:taxon-name-part>
                  <tp:taxon-name-part taxon-name-part-type="species" reg="vacuna">vacuna</tp:taxon-name-part>
                </tp:taxon-name><comment>: <xref ref-type="bibr" rid="B3">Boyadzhiev 2003</xref>: 82. [Misspelling]</comment></tp:nomenclature-citation></tp:nomenclature-citation-list></tp:nomenclature><tp:treatment-sec sec-type="material" id="SECID0ESCBG"><title>Material examined.</title><p>5 females: [3 females on cards], China, Shangdong Province, Qindao City, Mt. Lao Shan, 11–13.VII.2014, Guo-Hao Zu, Zhi-Guang Wu, Hai-Feng Bai, by yellow-pan trapping, deposited in <abbrev xmlns:xlink="http://www.w3.org/1999/xlink" content-type="institution" xlink:title="Yancheng Teachers University" id="ABBRID0EYCBG" xlink:type="simple">YCTU</abbrev>; [1 female on card, 1 female on slide], China, Xizang Province, Linzhi City, Mt. Sejila Shan, 20–24.VIII.2014, Hui- Lin Han, by yellow-pan trapping, deposited in <abbrev xmlns:xlink="http://www.w3.org/1999/xlink" content-type="institution" xlink:title="Northeast Forestry University" id="ABBRID0E4CBG" xlink:type="simple">NEFU</abbrev>.</p><fig id="F8" position="float" orientation="portrait"><object-id xmlns:xlink="http://www.w3.org/1999/xlink" content-type="doi" xlink:type="simple">10.3897/zookeys.1187.111723.figures27-32</object-id><object-id xmlns:xlink="http://www.w3.org/1999/xlink" content-type="arpha" xlink:type="simple">F2C7BEDA-663A-50E1-A2A0-8170E90B66B5</object-id><label>Figures 27–32.</label><caption><p><italic><tp:taxon-name><tp:taxon-name-part taxon-name-part-type="genus" reg="Quadrastichus">Quadrastichus</tp:taxon-name-part><tp:taxon-name-part taxon-name-part-type="species" reg="vacuna">vacuna</tp:taxon-name-part></tp:taxon-name></italic> (Walker), female <bold>27</bold> head, frontal view <bold>28</bold> antenna, lateral view <bold>29</bold> mesosoma, dorsal view <bold>30</bold> fore and hind wings, dorsal view <bold>31</bold> legs, lateral view, from left to right: fore, mid, and hind legs <bold>32</bold> metasoma, ventral view. Scale bars: 100 μm.</p></caption><graphic xmlns:xlink="http://www.w3.org/1999/xlink" xlink:href="zookeys-1187-169_article-111723__-g008.jpg" position="float" orientation="portrait" xlink:type="simple" id="oo_955716.jpg"><uri content-type="original_file" xlink:type="simple">https://binary.pensoft.net/fig/955716</uri></graphic></fig></tp:treatment-sec><tp:treatment-sec sec-type="diagnosis" id="SECID0EGEBG"><title>Diagnosis.</title><p><bold>Female.</bold> Body (Fig. <xref ref-type="fig" rid="F9">33</xref>) black without yellow markings. Antenna (Fig. <xref ref-type="fig" rid="F8">28</xref>) with scape nearly reaching vertex but not extending beyond it, clava 2.7–3.0× as long as broad. Mid lobe of mesoscutum (Fig. <xref ref-type="fig" rid="F8">29</xref>) with 2–3 adnotaular setae on each side. Propodeum with median carina and paraspiracular carinae. Gaster lanceolate, acuminate, 2.5–4.0× as long as broad, distinctly longer than head and mesosoma combined.</p><p><bold>Male.</bold> Unknown for Chinese material.</p></tp:treatment-sec><tp:treatment-sec sec-type="host" id="SECID0E5EBG"><title>Hosts.</title><p>Unknown from China. Non-Chinese records include <italic><tp:taxon-name><tp:taxon-name-part taxon-name-part-type="genus" reg="Dasineura">Dasineura</tp:taxon-name-part><tp:taxon-name-part taxon-name-part-type="species" reg="ulmariae">ulmariae</tp:taxon-name-part></tp:taxon-name></italic> (<xref ref-type="bibr" rid="B12">Graham 1991</xref>) and <italic><tp:taxon-name><tp:taxon-name-part taxon-name-part-type="genus" reg="Leucoptera">Leucoptera</tp:taxon-name-part><tp:taxon-name-part taxon-name-part-type="species" reg="scitella">scitella</tp:taxon-name-part></tp:taxon-name></italic> (<xref ref-type="bibr" rid="B16">Herting 1975</xref>) (<tp:taxon-name><tp:taxon-name-part taxon-name-part-type="order">Diptera</tp:taxon-name-part></tp:taxon-name>: <tp:taxon-name><tp:taxon-name-part taxon-name-part-type="family">Cecidomyiidae</tp:taxon-name-part></tp:taxon-name>) and <italic><tp:taxon-name><tp:taxon-name-part taxon-name-part-type="genus" reg="Heterarthrus">Heterarthrus</tp:taxon-name-part><tp:taxon-name-part taxon-name-part-type="species" reg="vagans">vagans</tp:taxon-name-part></tp:taxon-name></italic> (<xref ref-type="bibr" rid="B1">Askew and Shaw 1974</xref>) (<tp:taxon-name><tp:taxon-name-part taxon-name-part-type="order">Hymenoptera</tp:taxon-name-part></tp:taxon-name>: <tp:taxon-name><tp:taxon-name-part taxon-name-part-type="family">Tenthredinidae</tp:taxon-name-part></tp:taxon-name>).</p></tp:treatment-sec><tp:treatment-sec sec-type="distribution" id="SECID0EFHBG"><title>Distribution.</title><p>China (Xizang, Shandong), Russia, Italy, Hungary, Bulgaria (<xref ref-type="bibr" rid="B3">Boyadzhiev 2003</xref>), Netherlands (<xref ref-type="bibr" rid="B7">Gijswijt 2003</xref>), Romania (<xref ref-type="bibr" rid="B14">Hansson 2016</xref>), Austria, Norway, Poland, Switzerland, Sweden, Czechoslovakia, France, England, Ireland, (<xref ref-type="bibr" rid="B12">Graham 1991</xref>).</p><fig id="F9" position="float" orientation="portrait"><object-id xmlns:xlink="http://www.w3.org/1999/xlink" content-type="doi" xlink:type="simple">10.3897/zookeys.1187.111723.figure33</object-id><object-id xmlns:xlink="http://www.w3.org/1999/xlink" content-type="arpha" xlink:type="simple">1E3D3CBC-A447-5483-B90E-4BBDB8755CCC</object-id><label>Figure 33.</label><caption><p><italic><tp:taxon-name><tp:taxon-name-part taxon-name-part-type="genus" reg="Quadrastichus">Quadrastichus</tp:taxon-name-part><tp:taxon-name-part taxon-name-part-type="species" reg="vacuna">vacuna</tp:taxon-name-part></tp:taxon-name></italic> (Walker), female <bold>33</bold> habitus, lateral view. Scale bar: 500 μm.</p></caption><graphic xmlns:xlink="http://www.w3.org/1999/xlink" xlink:href="zookeys-1187-169_article-111723__-g009.jpg" position="float" orientation="portrait" xlink:type="simple" id="oo_955717.jpg"><uri content-type="original_file" xlink:type="simple">https://binary.pensoft.net/fig/955717</uri></graphic></fig></tp:treatment-sec><tp:treatment-sec sec-type="comments" id="SECID0EVIBG"><title>Comments.</title><p><xref ref-type="bibr" rid="B12">Graham (1991)</xref> reported that this species occasionally has two dorsal setae on the <abbrev xmlns:xlink="http://www.w3.org/1999/xlink" xlink:title="submarginal vein" id="ABBRID0E6IBG" xlink:type="simple">SMV</abbrev>. However, all specimens we examined only have one dorsal seta on the <abbrev xmlns:xlink="http://www.w3.org/1999/xlink" xlink:title="submarginal vein" id="ABBRID0EDJBG" xlink:type="simple">SMV</abbrev>.</p></tp:treatment-sec><ref-list><ref id="B10"><mixed-citation xmlns:xlink="http://www.w3.org/1999/xlink" xlink:type="simple"><person-group><name name-style="western"><surname>Graham</surname><given-names>MWR de V</given-names></name></person-group> (<year>1961b</year>) <article-title>The genus <italic><tp:taxon-name><tp:taxon-name-part taxon-name-part-type="genus">Aprostocetus</tp:taxon-name-part></tp:taxon-name></italic> Westwood sensu lato (Hym., <tp:taxon-name><tp:taxon-name-part taxon-name-part-type="family">Eulophidae</tp:taxon-name-part></tp:taxon-name>) notes on the synonymy of European species.</article-title><source>Entomologist’s Monthly Magazine</source><volume>97</volume>: <fpage>34</fpage>–<lpage>64</lpage>.</mixed-citation></ref><ref id="B31"><mixed-citation xmlns:xlink="http://www.w3.org/1999/xlink" xlink:type="simple"><person-group><name name-style="western"><surname>Walker</surname><given-names>F</given-names></name></person-group> (<year>1846</year>) <source>List of the specimens of Hymenopterous insects in the collection of the British Museum. Part 1 Chalcidites. E.</source><publisher-name>Newman</publisher-name>, <publisher-loc>London</publisher-loc>, <size units="page">100 pp</size>.</mixed-citation></ref><ref id="B32"><mixed-citation xmlns:xlink="http://www.w3.org/1999/xlink" xlink:type="simple"><person-group><name name-style="western"><surname>Walker</surname><given-names>F</given-names></name></person-group> (<year>1848</year>) List of the specimens of Hymenopterous insects in the collection of the British Museum. Part 2 Chalcidites. E. Newman, London, 99–237 pp.</mixed-citation></ref><ref id="B13"><mixed-citation xmlns:xlink="http://www.w3.org/1999/xlink" xlink:type="simple"><person-group><name name-style="western"><surname>Graham</surname><given-names>MWR de V</given-names></name><name name-style="western"><surname>LaSalle</surname><given-names>J</given-names></name></person-group> (<year>1991</year>) <article-title>New synonymy in European <tp:taxon-name><tp:taxon-name-part taxon-name-part-type="subfamily">Tetrastichinae</tp:taxon-name-part></tp:taxon-name> (<tp:taxon-name><tp:taxon-name-part taxon-name-part-type="order">Hymenoptera</tp:taxon-name-part></tp:taxon-name>: <tp:taxon-name><tp:taxon-name-part taxon-name-part-type="family">Eulophidae</tp:taxon-name-part></tp:taxon-name>) including designation of some neotypes, lectotypes and new combinations.</article-title><source>Entomologist’s Gazette</source><volume>42</volume>: <fpage>89</fpage>–<lpage>96</lpage>.</mixed-citation></ref><ref id="B3"><mixed-citation xmlns:xlink="http://www.w3.org/1999/xlink" xlink:type="simple"><person-group><name name-style="western"><surname>Boyadzhiev</surname><given-names>PS</given-names></name></person-group> (<year>2003</year>) <article-title>New records to the fauna of <tp:taxon-name><tp:taxon-name-part taxon-name-part-type="family">Eulophidae</tp:taxon-name-part></tp:taxon-name> in Bulgaria (<tp:taxon-name><tp:taxon-name-part taxon-name-part-type="order">Hymenoptera</tp:taxon-name-part></tp:taxon-name>, <tp:taxon-name><tp:taxon-name-part taxon-name-part-type="superfamily">Chalcidoidea</tp:taxon-name-part></tp:taxon-name>) with a checklist of all the Bulgarian species. Plovdivski Universitet “Paisij Khilendarski”.</article-title><source>Nauchni Trudove Biologiya <tp:taxon-name><tp:taxon-name-part taxon-name-part-type="kingdom">Animalia</tp:taxon-name-part></tp:taxon-name></source><volume>39</volume>(<issue>6</issue>): <fpage>79</fpage>–<lpage>96</lpage>.</mixed-citation></ref><ref id="B12"><mixed-citation xmlns:xlink="http://www.w3.org/1999/xlink" xlink:type="simple"><person-group><name name-style="western"><surname>Graham</surname><given-names>MWR de V</given-names></name></person-group> (<year>1991</year>) <article-title>A reclassification of the European <tp:taxon-name><tp:taxon-name-part taxon-name-part-type="subfamily">Tetrastichinae</tp:taxon-name-part></tp:taxon-name> (<tp:taxon-name><tp:taxon-name-part taxon-name-part-type="order">Hymenoptera</tp:taxon-name-part></tp:taxon-name>: <tp:taxon-name><tp:taxon-name-part taxon-name-part-type="family">Eulophidae</tp:taxon-name-part></tp:taxon-name>): revision of the remaining genera.</article-title><source>Memoirs of the American Entomological Institute</source><volume>49</volume>: <fpage>1</fpage>–<lpage>322</lpage>.</mixed-citation></ref><ref id="B16"><mixed-citation xmlns:xlink="http://www.w3.org/1999/xlink" xlink:type="simple"><person-group><name name-style="western"><surname>Herting</surname><given-names>B</given-names></name></person-group> (<year>1975</year>) <source><tp:taxon-name><tp:taxon-name-part taxon-name-part-type="order">Lepidoptera</tp:taxon-name-part></tp:taxon-name>, Part 1 (Microlepidoptera). A Catalogue of Parasites and Predators of Terrestrial Arthropods. Section A. Host or Prey/Enemy.</source><publisher-name>Commonwealth Agricultural Bureaux</publisher-name>, <publisher-loc>Slough</publisher-loc>, <size units="page">218 pp</size>.</mixed-citation></ref><ref id="B1"><mixed-citation xmlns:xlink="http://www.w3.org/1999/xlink" xlink:type="simple"><person-group><name name-style="western"><surname>Askew</surname><given-names>RR</given-names></name><name name-style="western"><surname>Shaw</surname><given-names>MR</given-names></name></person-group> (<year>1974</year>) <article-title>An account of the <tp:taxon-name><tp:taxon-name-part taxon-name-part-type="superfamily">Chalcidoidea</tp:taxon-name-part></tp:taxon-name> (<tp:taxon-name><tp:taxon-name-part taxon-name-part-type="order">Hymenoptera</tp:taxon-name-part></tp:taxon-name>) parasitizing leaf-mining insects of deciduous trees in Britain. Biological Journal of the Linnean Society.</article-title><source>Linnean Society of London</source><volume>6</volume>(<issue>4</issue>): <fpage>289</fpage>–<lpage>335</lpage>. <ext-link xlink:href="10.1111/j.1095-8312.1974.tb00727.x" ext-link-type="doi" xlink:type="simple">https://doi.org/10.1111/j.1095-8312.1974.tb00727.x</ext-link></mixed-citation></ref><ref id="B7"><mixed-citation xmlns:xlink="http://www.w3.org/1999/xlink" xlink:type="simple"><person-group><name name-style="western"><surname>Gijswijt</surname><given-names>MJ</given-names></name></person-group> (<year>2003</year>) <article-title>Naamlijst van de Nederlandse bronswespen (<tp:taxon-name><tp:taxon-name-part taxon-name-part-type="order">Hymenoptera</tp:taxon-name-part></tp:taxon-name>: <tp:taxon-name><tp:taxon-name-part taxon-name-part-type="superfamily">Chalcidoidea</tp:taxon-name-part></tp:taxon-name>).</article-title><source>Nederlandse Faunistische Mededelingen</source><volume>18</volume>: <fpage>17</fpage>–<lpage>79</lpage>.</mixed-citation></ref><ref id="B14"><mixed-citation xmlns:xlink="http://www.w3.org/1999/xlink" xlink:type="simple"><person-group><name name-style="western"><surname>Hansson</surname><given-names>C</given-names></name></person-group> (<year>2016</year>) <article-title>New records of <tp:taxon-name><tp:taxon-name-part taxon-name-part-type="family">Eulophidae</tp:taxon-name-part></tp:taxon-name> (<tp:taxon-name><tp:taxon-name-part taxon-name-part-type="order">Hymenoptera</tp:taxon-name-part></tp:taxon-name>: <tp:taxon-name><tp:taxon-name-part taxon-name-part-type="superfamily">Chalcidoidea</tp:taxon-name-part></tp:taxon-name>) from Romania, inlcuding two new species.</article-title><source>Travaux du Muséum d’Histoire Naturelle ‘Grigore Antipa’, Bucuresti</source><volume>59</volume>(<issue>1</issue>): <fpage>53</fpage>–<lpage>72</lpage>. <ext-link xlink:href="10.1515/travmu-2016-0017" ext-link-type="doi" xlink:type="simple">https://doi.org/10.1515/travmu-2016-0017</ext-link></mixed-citation></ref></ref-list></tp:taxon-treatment>
