# Supplementary material for: ﻿Three new species of Quadrastichus Girault (Hymenoptera, Eulophidae) from China with a key to Chinese species
Source: Zookeys. 2023 Dec 20;1187:169–88. doi: 10.3897/zookeys.1187.111723 (PMC10755890; doi:10.3897/zookeys.1187.111723)
Supplement: XML Treatment for Quadrastichus sajoi [file zookeys.1187.111723-treatment6.xml]

<!DOCTYPE tp:taxon-treatment
  PUBLIC "-//TaxonX//DTD Taxonomic Treatment Publishing DTD v0 20100105//EN" "tax-treatment-NSO.dtd">
<tp:taxon-treatment xmlns:tp="http://www.plazi.org/taxpub"><tp:treatment-meta><kwd-group><label>Taxon classification</label><kwd>
                <named-content content-type="kingdom">Animalia</named-content>
              </kwd><kwd>
                <named-content content-type="order">Hymenoptera</named-content>
              </kwd><kwd>
                <named-content content-type="family">Eulophidae</named-content>
              </kwd></kwd-group><mixed-citation publication-type="journal"><person-group><name><surname>Li</surname><given-names>Wen-Jian</given-names></name><name><surname>Li</surname><given-names>Cheng-De</given-names></name></person-group><article-title>﻿Three new species of <italic><tp:taxon-name><tp:taxon-name-part taxon-name-part-type="genus" reg="Quadrastichus">Quadrastichus</tp:taxon-name-part></tp:taxon-name></italic> Girault (<tp:taxon-name><tp:taxon-name-part taxon-name-part-type="order">Hymenoptera</tp:taxon-name-part></tp:taxon-name>, <tp:taxon-name><tp:taxon-name-part taxon-name-part-type="family">Eulophidae</tp:taxon-name-part></tp:taxon-name>) from China with a key to Chinese species</article-title><source>Zookeys</source><day>20</day><month>12</month><year>2023</year><volume>1187</volume><fpage>169</fpage><lpage>188</lpage><pub-id pub-id-type="doi">10.3897/zookeys.1187.111723</pub-id></mixed-citation></tp:treatment-meta><tp:nomenclature><label>﻿</label><tp:taxon-name>
              <object-id xmlns:xlink="http://www.w3.org/1999/xlink" content-type="arpha" xlink:type="simple">2D631C2A-7855-5B43-BC2E-A3E39C124E3F</object-id>
              <tp:taxon-name-part taxon-name-part-type="genus" reg="Quadrastichus">Quadrastichus</tp:taxon-name-part>
              <tp:taxon-name-part taxon-name-part-type="species" reg="sajoi">sajoi</tp:taxon-name-part>
            </tp:taxon-name><tp:taxon-authority>(Szelényi, 1941)</tp:taxon-authority><xref ref-type="fig" rid="F11">Figs 35</xref><xref ref-type="fig" rid="F12">, 36–41</xref><tp:nomenclature-citation-list><tp:nomenclature-citation><tp:taxon-name>
                  <tp:taxon-name-part taxon-name-part-type="genus" reg="Myiomisa"/>
                  <tp:taxon-name-part taxon-name-part-type="species" reg="sajoi"/>
                </tp:taxon-name><comment><tp:taxon-name><tp:taxon-name-part taxon-name-part-type="genus" reg="Myiomisa">Myiomisa</tp:taxon-name-part><tp:taxon-name-part taxon-name-part-type="species" reg="sajoi">sajói</tp:taxon-name-part></tp:taxon-name> Szelényi, 1941: 92. [Justified emendation by <xref ref-type="bibr" rid="B12">Graham 1991</xref>: 71] </comment></tp:nomenclature-citation><tp:nomenclature-citation><tp:taxon-name>
                  <tp:taxon-name-part taxon-name-part-type="genus" reg="Tetrastichus">Tetrastichus</tp:taxon-name-part>
                  <tp:taxon-name-part taxon-name-part-type="species" reg="sajoi">sajoi</tp:taxon-name-part>
                </tp:taxon-name><comment>: <xref ref-type="bibr" rid="B26">Vereshchagina 1961</xref>: 31.</comment></tp:nomenclature-citation><tp:nomenclature-citation><tp:taxon-name>
                  <tp:taxon-name-part taxon-name-part-type="genus" reg="Aprostocetus">Aprostocetus</tp:taxon-name-part>
                  <tp:taxon-name-part taxon-name-part-type="species" reg="scabricollis">scabricollis</tp:taxon-name-part>
                </tp:taxon-name><comment>Graham, 1961a: 18. [Synonymised by <xref ref-type="bibr" rid="B12">Graham 1991</xref>: 71]</comment></tp:nomenclature-citation><tp:nomenclature-citation><tp:taxon-name>
                  <tp:taxon-name-part taxon-name-part-type="genus" reg="Quadrastichus">Quadrastichus</tp:taxon-name-part>
                  <tp:taxon-name-part taxon-name-part-type="species" reg="sajoi">sajoi</tp:taxon-name-part>
                </tp:taxon-name><comment>: <xref ref-type="bibr" rid="B12">Graham 1991</xref>: 71; <xref ref-type="bibr" rid="B36">Zhu and Huang 2002</xref>: 598.</comment></tp:nomenclature-citation><tp:nomenclature-citation><tp:taxon-name>
                  <tp:taxon-name-part taxon-name-part-type="genus" reg="Cecidotetrastichus">Cecidotetrastichus</tp:taxon-name-part>
                  <tp:taxon-name-part taxon-name-part-type="species" reg="sajoi">sajoi</tp:taxon-name-part>
                </tp:taxon-name><comment>: <xref ref-type="bibr" rid="B19">Kostjukov 1997</xref>: 800.</comment></tp:nomenclature-citation></tp:nomenclature-citation-list></tp:nomenclature><tp:treatment-sec sec-type="material" id="SECID0ELVBG"><title>Material examined.</title><p>4 females: [2 females on cards], China, Yunnan Province, Tengchong City, Village Pojiao, 1.V.2013, Xiang-Xiang Jin, Guo-Hao Zu, by sweeping, deposited in <abbrev xmlns:xlink="http://www.w3.org/1999/xlink" content-type="institution" xlink:title="Yancheng Teachers University" id="ABBRID0ERVBG" xlink:type="simple">YCTU</abbrev>; [1 female on card], China, Jiangxi Province, Yichun City, Mt. Guan Shan, 21.VIII.2018, Xiang-Xiang Jin, Wang-Ming Li, by sweeping, deposited in <abbrev xmlns:xlink="http://www.w3.org/1999/xlink" content-type="institution" xlink:title="Northeast Forestry University" id="ABBRID0EWVBG" xlink:type="simple">NEFU</abbrev>; [1 female on slide], China, Jiangxi Province, Yichun City, Mt. Guan Shan, 22.VIII.2018, Xiang-Xiang Jin, Wang-Ming Li, by sweeping, deposited in <abbrev xmlns:xlink="http://www.w3.org/1999/xlink" content-type="institution" xlink:title="Northeast Forestry University" id="ABBRID0E2VBG" xlink:type="simple">NEFU</abbrev>.</p><fig id="F11" position="float" orientation="portrait"><object-id xmlns:xlink="http://www.w3.org/1999/xlink" content-type="doi" xlink:type="simple">10.3897/zookeys.1187.111723.figure35</object-id><object-id xmlns:xlink="http://www.w3.org/1999/xlink" content-type="arpha" xlink:type="simple">BC0BADF7-846B-5C1F-8860-84E5ACD1AEB8</object-id><label>Figure 35.</label><caption><p><italic><tp:taxon-name><tp:taxon-name-part taxon-name-part-type="genus" reg="Quadrastichus">Quadrastichus</tp:taxon-name-part><tp:taxon-name-part taxon-name-part-type="species" reg="sajoi">sajoi</tp:taxon-name-part></tp:taxon-name></italic> (Szelényi), female <bold>35</bold> habitus, lateral view. Scale bar: 500 μm.</p></caption><graphic xmlns:xlink="http://www.w3.org/1999/xlink" xlink:href="zookeys-1187-169_article-111723__-g011.jpg" position="float" orientation="portrait" xlink:type="simple" id="oo_955719.jpg"><uri content-type="original_file" xlink:type="simple">https://binary.pensoft.net/fig/955719</uri></graphic></fig><fig id="F12" position="float" orientation="portrait"><object-id xmlns:xlink="http://www.w3.org/1999/xlink" content-type="doi" xlink:type="simple">10.3897/zookeys.1187.111723.figures36-41</object-id><object-id xmlns:xlink="http://www.w3.org/1999/xlink" content-type="arpha" xlink:type="simple">631CB804-2972-58A9-882F-45FB575DFDA0</object-id><label>Figures 36–41.</label><caption><p><italic><tp:taxon-name><tp:taxon-name-part taxon-name-part-type="genus" reg="Quadrastichus">Quadrastichus</tp:taxon-name-part><tp:taxon-name-part taxon-name-part-type="species" reg="sajoi">sajoi</tp:taxon-name-part></tp:taxon-name></italic> (Szelényi), female <bold>36</bold> head, frontal view <bold>37</bold> antenna, lateral view <bold>38</bold> mesosoma, dorsal view <bold>39</bold> fore and hind wings, dorsal view <bold>40</bold> legs, lateral view, from left to right: mid and hind legs <bold>41</bold> metasoma, ventral view. Scale bars: 100 μm.</p></caption><graphic xmlns:xlink="http://www.w3.org/1999/xlink" xlink:href="zookeys-1187-169_article-111723__-g012.jpg" position="float" orientation="portrait" xlink:type="simple" id="oo_955720.jpg"><uri content-type="original_file" xlink:type="simple">https://binary.pensoft.net/fig/955720</uri></graphic></fig></tp:treatment-sec><tp:treatment-sec sec-type="diagnosis" id="SECID0E5XBG"><title>Diagnosis.</title><p><bold>Female.</bold> Malar sulcus (Fig. <xref ref-type="fig" rid="F11">35</xref>) distinctly curved, with a large subtriangular fovea below eye. Pronotum (Figs <xref ref-type="fig" rid="F11">35</xref>, <xref ref-type="fig" rid="F12">38</xref>) with 4 coarsely reticulate yellowish areas, remaining surface dark. Mid lobe of mesoscutum with 2–3 adnotaular setae on each side. Fore wing (Fig. <xref ref-type="fig" rid="F12">39</xref>) narrow, 2.2–2.5× as long as broad; <abbrev xmlns:xlink="http://www.w3.org/1999/xlink" xlink:title="marginal vein" id="ABBRID0EWYBG" xlink:type="simple">MV</abbrev> 3.5–4.0× <abbrev xmlns:xlink="http://www.w3.org/1999/xlink" xlink:title="stigmal vein" id="ABBRID0E1YBG" xlink:type="simple">STV</abbrev>; <abbrev xmlns:xlink="http://www.w3.org/1999/xlink" xlink:title="submarginal vein" id="ABBRID0E5YBG" xlink:type="simple">SMV</abbrev> with 1 dorsal seta; speculum small, marginal setae long.</p><p><bold>Male.</bold> Unknown for Chinese material.</p></tp:treatment-sec><tp:treatment-sec sec-type="host" id="SECID0EGZBG"><title>Hosts.</title><p>Unknown from China. Non-Chinese records include <italic><tp:taxon-name><tp:taxon-name-part taxon-name-part-type="genus" reg="Acalitus">Acalitus</tp:taxon-name-part><tp:taxon-name-part taxon-name-part-type="species" reg="phloeocoptes">phloeocoptes</tp:taxon-name-part></tp:taxon-name></italic> (Mezei, 1995) (<tp:taxon-name><tp:taxon-name-part taxon-name-part-type="subclass">Acari</tp:taxon-name-part></tp:taxon-name>: <tp:taxon-name><tp:taxon-name-part taxon-name-part-type="family">Eriophyidae</tp:taxon-name-part></tp:taxon-name>).</p></tp:treatment-sec><tp:treatment-sec sec-type="distribution" id="SECID0EB1BG"><title>Distribution.</title><p>China (Gansu, Shaanxi, Guangxi (<xref ref-type="bibr" rid="B36">Zhu and Huang 2002</xref>), Jiangxi, Yunnan [New records]), Montenegro, Moldova, Serbia, Croatia (<xref ref-type="bibr" rid="B2">Bouček 1977</xref>), Syria, Czechoslovakia, Germany, Hungary, Italy, England, Russia (<xref ref-type="bibr" rid="B12">Graham 1991</xref>).</p></tp:treatment-sec><tp:treatment-sec sec-type="comments" id="SECID0ET1BG"><title>Comments.</title><p>This species can be distinguished from other <italic><tp:taxon-name><tp:taxon-name-part taxon-name-part-type="genus" reg="Quadrastichus">Quadrastichus</tp:taxon-name-part></tp:taxon-name></italic> species by the pronotum with four coarsely reticulate yellowish areas, with the remaining surface dark.</p></tp:treatment-sec><ref-list><ref id="B12"><mixed-citation xmlns:xlink="http://www.w3.org/1999/xlink" xlink:type="simple"><person-group><name name-style="western"><surname>Graham</surname><given-names>MWR de V</given-names></name></person-group> (<year>1991</year>) <article-title>A reclassification of the European <tp:taxon-name><tp:taxon-name-part taxon-name-part-type="subfamily">Tetrastichinae</tp:taxon-name-part></tp:taxon-name> (<tp:taxon-name><tp:taxon-name-part taxon-name-part-type="order">Hymenoptera</tp:taxon-name-part></tp:taxon-name>: <tp:taxon-name><tp:taxon-name-part taxon-name-part-type="family">Eulophidae</tp:taxon-name-part></tp:taxon-name>): revision of the remaining genera.</article-title><source>Memoirs of the American Entomological Institute</source><volume>49</volume>: <fpage>1</fpage>–<lpage>322</lpage>.</mixed-citation></ref><ref id="B26"><mixed-citation xmlns:xlink="http://www.w3.org/1999/xlink" xlink:type="simple"><person-group><name name-style="western"><surname>Vereshchagina</surname><given-names>VV</given-names></name></person-group> (<year>1961</year>) <article-title><tp:taxon-name><tp:taxon-name-part taxon-name-part-type="genus">Tetrastichus</tp:taxon-name-part> (<tp:taxon-name-part taxon-name-part-type="subgenus">Myiomisa</tp:taxon-name-part>) <tp:taxon-name-part taxon-name-part-type="species">sajoi</tp:taxon-name-part></tp:taxon-name> Szelényi – a predator of the plum shoot mite – <italic><tp:taxon-name><tp:taxon-name-part taxon-name-part-type="genus">Eriophyes</tp:taxon-name-part><tp:taxon-name-part taxon-name-part-type="species">phloeocoptes</tp:taxon-name-part></tp:taxon-name></italic> Nal. Trudy Moldavskogo Nauchno-Issledovatel’skogo Instituta Sadovodstva, Vinogradarstva i Vinodeliya.</article-title><source>Kishinev</source><volume>7</volume>: <fpage>31</fpage>–<lpage>33</lpage>.</mixed-citation></ref><ref id="B36"><mixed-citation xmlns:xlink="http://www.w3.org/1999/xlink" xlink:type="simple"><person-group><name name-style="western"><surname>Zhu</surname><given-names>CD</given-names></name><name name-style="western"><surname>Huang</surname><given-names>DW</given-names></name></person-group> (<year>2002</year>) <article-title>A taxonomic study on <tp:taxon-name><tp:taxon-name-part taxon-name-part-type="family">Eulophidae</tp:taxon-name-part></tp:taxon-name> from Guangxi, China (<tp:taxon-name><tp:taxon-name-part taxon-name-part-type="order">Hymenoptera</tp:taxon-name-part></tp:taxon-name>: <tp:taxon-name><tp:taxon-name-part taxon-name-part-type="superfamily">Chalcidoidea</tp:taxon-name-part></tp:taxon-name>).</article-title><source>Acta Zootaxonomica Sinica</source><volume>27</volume>(<issue>3</issue>): <fpage>583</fpage>–<lpage>607</lpage>.</mixed-citation></ref><ref id="B19"><mixed-citation xmlns:xlink="http://www.w3.org/1999/xlink" xlink:type="simple"><person-group><name name-style="western"><surname>Kostjukov</surname><given-names>VV</given-names></name></person-group> (<year>1997</year>) <article-title>Species of the genus <italic><tp:taxon-name><tp:taxon-name-part taxon-name-part-type="genus">Cecidotetrastichus</tp:taxon-name-part></tp:taxon-name></italic> (<tp:taxon-name><tp:taxon-name-part taxon-name-part-type="order">Hymenoptera</tp:taxon-name-part></tp:taxon-name>, <tp:taxon-name><tp:taxon-name-part taxon-name-part-type="family">Eulophidae</tp:taxon-name-part></tp:taxon-name>) from Khabarovsk and Primorye territories of Russia.</article-title><source>Zoologicheskij Zhurnal</source><volume>76</volume>(<issue>7</issue>): <fpage>797</fpage>–<lpage>805</lpage>.</mixed-citation></ref><ref id="B2"><mixed-citation xmlns:xlink="http://www.w3.org/1999/xlink" xlink:type="simple"><person-group><name name-style="western"><surname>Bouček</surname><given-names>Z</given-names></name></person-group> (<year>1977</year>) A faunistic review of the Yugoslavian <tp:taxon-name><tp:taxon-name-part taxon-name-part-type="superfamily">Chalcidoidea</tp:taxon-name-part></tp:taxon-name> (Parasitic <tp:taxon-name><tp:taxon-name-part taxon-name-part-type="order">Hymenoptera</tp:taxon-name-part></tp:taxon-name>). Acta Entomologica Jugoslavica 13(Supplement): 1–145.</mixed-citation></ref></ref-list></tp:taxon-treatment>
